# Supplementary material for: Identification of the Q Gene Playing a Role in Spike Morphology Variation in Wheat Mutants and Its Regulatory Network
Source: Front Plant Sci. 2022 Jan 11;12:807731. doi: 10.3389/fpls.2021.807731 (PMC8787668; doi:10.3389/fpls.2021.807731)
Supplement: Supplementary file 2 [file Data_Sheet_2.xlsx]

## Sheet: Dataset S1
Dataset S1. Binding sites of Q
PeakID	Chr:Start-End	Annotation	Distance to TSS	Nearest PromoterID	venn	rep-1_peakid	rep-2_peakid	rep-1_peakid	rep-1_fold_enrichment	rep-1_-log10(pvalue)	rep-1_-log10(qvalue)	rep-1_peak_Chr:Start-End	rep-1_summit_site	rep-2_peakid	rep-2_fold_enrichment	rep-2_-log10(pvalue)	rep-2_-log10(qvalue)	rep-2_peak_Chr:Start-End	rep-2_summit_site	geneid	description
Merged-chr1B-541387114-1	chr1B:541386930-541387299	Intergenic	11580	TraesCS1B02G547600LC.1	1	rep-1_peak_209	-	rep-1_peak_209	3.80791	4.69382	1.43548	chr1B:541386930-541387299	541387048	-	-	-	-	-	-	TraesCS1B02G547600LC	RNA-directed DNA polymerase (Reverse transcriptase)
Merged-chr6B-314397802-1	chr6B:314397672-314397932	Intergenic	-104571	TraesCS6B02G220500.1	1	rep-1_peak_1894	-	rep-1_peak_1894	5.8632	12.518	7.88647	chr6B:314397672-314397932	314397819	-	-	-	-	-	-	TraesCS6B02G220500	zinc ion binding protein
Merged-chr7B-329307135-2	chr7B:329306990-329307284	Intergenic	-50842	TraesCS7B02G191500.1	1&2	rep-1_peak_2234	rep-2_peak_1316	rep-1_peak_2234	6.84927	10.2347	5.87681	chr7B:329307008-329307284	329307088	rep-2_peak_1316	5.86642	8.21902	4.08267	chr7B:329306990-329307260	329307088	TraesCS7B02G191500	Zinc finger CCCH domain-containing protein 69
Merged-chr7D-377014097-1	chr7D:377013974-377014220	Intergenic	-55271	TraesCS7D02G298100.1	1	rep-1_peak_2363	-	rep-1_peak_2363	3.80791	4.69382	1.43548	chr7D:377013974-377014220	377014164	-	-	-	-	-	-	TraesCS7D02G298100	XH/XS domain protein
Merged-chr7A-442239761-1	chr7A:442239636-442239887	Intergenic	-23578	TraesCS7A02G311700.3	2	-	rep-2_peak_1231	-	-	-	-	-	-	rep-2_peak_1231	7.59254	11.9971	7.2995	chr7A:442239636-442239887	442239789	TraesCS7A02G311700	Actin-related family protein
Merged-chr4D-340851495-1	chr4D:340851339-340851652	Intergenic	28198	TraesCS4D02G286800LC.1	1	rep-1_peak_1404	-	rep-1_peak_1404	3.77169	5.02901	1.70356	chr4D:340851339-340851652	340851531	-	-	-	-	-	-	TraesCS4D02G286800LC	UDP-N-acetylglucosamine (UAA) transporter family
Merged-chr5A-314105058-1	chr5A:314104896-314105220	Intergenic	-38359	TraesCS5A02G141600.1	2	-	rep-2_peak_828	-	-	-	-	-	-	rep-2_peak_828	4.07026	5.09821	1.65095	chr5A:314104896-314105220	314105086	TraesCS5A02G141600	Phosphatidylinositol-4-phosphate 5-kinase family protein
Merged-chr2B-47220753-1	chr2B:47220624-47220882	Intergenic	-10277	TraesCS2B02G084500.1	1	rep-1_peak_492	-	rep-1_peak_492	3.05496	15.977	11.0191	chr2B:47220624-47220882	47220803	-	-	-	-	-	-	TraesCS2B02G084500	Alcohol dehydrogenase, putative
Merged-chr3D-167996623-1	chr3D:167996478-167996768	Intergenic	-3227	TraesCS3D02G217500LC.1	1	rep-1_peak_982	-	rep-1_peak_982	6.57366	9.75801	5.45736	chr3D:167996478-167996768	167996690	-	-	-	-	-	-	TraesCS3D02G217500LC	NAC domain protein
Merged-chr4B-329964509-1	chr4B:329964378-329964640	Intergenic	-147523	TraesCS4B02G162900.1	1	rep-1_peak_1287	-	rep-1_peak_1287	6.44977	9.36949	5.12745	chr4B:329964378-329964640	329964539	-	-	-	-	-	-	TraesCS4B02G162900	tRNA-2-methylthio-N(6)-dimethylallyladenosine synthase
Merged-chr1B-675836968-1	chr1B:675836839-675837098	Intergenic	-11051	TraesCS1B02G464200.1	1	rep-1_peak_234	-	rep-1_peak_234	5.66258	7.83872	3.85159	chr1B:675836839-675837098	675836961	-	-	-	-	-	-	TraesCS1B02G464200	S-locus cysteine-rich protein (SCR)
Merged-chr5B-633070729-1	chr5B:633070599-633070860	Intergenic	51487	TraesCS5B02G458100.1	2	-	rep-2_peak_947	-	-	-	-	-	-	rep-2_peak_947	2.00953	46.1438	39.8354	chr5B:633070599-633070860	633070717	TraesCS5B02G458100	Argonaute protein
Merged-chr5B-429196217-1	chr5B:429196095-429196340	Intergenic	59010	TraesCS5B02G393800LC.1	1	rep-1_peak_1601	-	rep-1_peak_1601	6.3704	9.1793	4.97278	chr5B:429196095-429196340	429196191	-	-	-	-	-	-	TraesCS5B02G393800LC	Transposon protein, putative, Mutator sub-class
Merged-chrUn-389683318-1	chrUn:389683188-389683448	Intergenic	-57381	TraesCSU02G564700LC.1	1	rep-1_peak_2612	-	rep-1_peak_2612	4.06025	6.2211	2.58369	chrUn:389683188-389683448	389683375	-	-	-	-	-	-	TraesCSU02G564700LC	Retrotransposon protein, putative, unclassified
Merged-chr7D-169942947-1	chr7D:169942825-169943069	Intergenic	-26690	TraesCS7D02G211800.1	1	rep-1_peak_2332	-	rep-1_peak_2332	4.50989	5.71706	2.17568	chr7D:169942825-169943069	169942937	-	-	-	-	-	-	TraesCS7D02G211800	Potassium transporter
Merged-chr6A-466004139-1	chr6A:466004005-466004273	Intergenic	-66347	TraesCS6A02G251400.1	2	-	rep-2_peak_1047	-	-	-	-	-	-	rep-2_peak_1047	8.09313	12.6691	7.89611	chr6A:466004005-466004273	466004170	TraesCS6A02G251400	Anaphase-promoting complex subunit 8-like protein
Merged-chr7A-603735454-1	chr7A:603735314-603735594	Intergenic	103674	TraesCS7A02G583900LC.1	1	rep-1_peak_2134	-	rep-1_peak_2134	5.23588	7.57863	3.65634	chr7A:603735314-603735594	603735402	-	-	-	-	-	-	TraesCS7A02G583900LC	Protein FAR1-RELATED SEQUENCE 6
Merged-chrUn-457784115-1	chrUn:457783955-457784276	Intergenic	132432	TraesCSU02G271400.1	1	rep-1_peak_2683	-	rep-1_peak_2683	3.29686	5.51134	2.05237	chrUn:457783955-457784276	457784054	-	-	-	-	-	-	TraesCSU02G271400	RNA-binding protein 34
Merged-chrUn-72858608-1	chrUn:72858484-72858733	Intergenic	140405	TraesCSU02G080300.1	2	-	rep-2_peak_1437	-	-	-	-	-	-	rep-2_peak_1437	3.43614	7.8563	3.78115	chrUn:72858484-72858733	72858627	TraesCSU02G080300	RING/U-box superfamily protein
Merged-chrUn-438776187-2	chrUn:438776018-438776369	Intergenic	33785	TraesCSU02G629300LC.1	1&2	rep-1_peak_2662	rep-2_peak_1566	rep-1_peak_2662	5.79844	8.09656	4.07235	chrUn:438776018-438776342	438776184	rep-2_peak_1566	6.72642	9.87916	5.45993	chrUn:438776019-438776369	438776191	TraesCSU02G629300LC	ATP synthase subunit alpha
Merged-chr7D-99392575-1	chr7D:99392245-99392905	Intergenic	15655	TraesCS7D02G186100LC.1	2	-	rep-2_peak_1365	-	-	-	-	-	-	rep-2_peak_1365	4.39882	5.62577	2.03382	chr7D:99392245-99392905	99392672	TraesCS7D02G186100LC	RNA-directed DNA polymerase (Reverse transcriptase)
Merged-chr4B-524135280-1	chr4B:524135147-524135413	exon (TraesCS4B02G432100LC.1, exon 10 of 14)	4498	TraesCS4B02G432100LC.1	1	rep-1_peak_1320	-	rep-1_peak_1320	7.17126	11.0109	6.54715	chr4B:524135147-524135413	524135274	-	-	-	-	-	-	TraesCS4B02G432100LC	Fructose-bisphosphate aldolase
Merged-chrUn-68431105-1	chrUn:68430973-68431237	Intergenic	35964	TraesCSU02G123700LC.1	1	rep-1_peak_2436	-	rep-1_peak_2436	4.75989	6.57508	2.84527	chrUn:68430973-68431237	68431150	-	-	-	-	-	-	TraesCSU02G123700LC	F-box family protein
Merged-chr2A-74542994-1	chr2A:74542816-74543173	Intergenic	19326	TraesCS2A02G126100.1	1	rep-1_peak_325	-	rep-1_peak_325	3.50291	6.16265	2.54216	chr2A:74542816-74543173	74542898	-	-	-	-	-	-	TraesCS2A02G126100	Cysteine proteinase inhibitor
Merged-chr1A-458707334-1	chr1A:458707209-458707460	Intergenic	-27523	TraesCS1A02G404200LC.1	2	-	rep-2_peak_45	-	-	-	-	-	-	rep-2_peak_45	5.08782	7.09208	3.16772	chr1A:458707209-458707460	458707276	TraesCS1A02G404200LC	Neurogenic differentiation factor 1
Merged-chr3A-436071779-1	chr3A:436071648-436071911	Intergenic	-33686	TraesCS3A02G354300LC.1	2	-	rep-2_peak_421	-	-	-	-	-	-	rep-2_peak_421	6.74428	9.91288	5.47827	chr3A:436071648-436071911	436071688	TraesCS3A02G354300LC	Polynucleotidyl transferase, ribonuclease H-like superfamily protein
Merged-chr4B-182030119-1	chr4B:182029989-182030249	Intergenic	-69977	TraesCS4B02G181900LC.1	1	rep-1_peak_1272	-	rep-1_peak_1272	9.02967	14.7933	9.93603	chr4B:182029989-182030249	182030104	-	-	-	-	-	-	TraesCS4B02G181900LC	BED zinc finger,hAT family dimerization domain
Merged-chr5A-459942080-1	chr5A:459941956-459942205	Intergenic	-165740	TraesCS5A02G246500.1	1	rep-1_peak_1492	-	rep-1_peak_1492	3.89946	4.6689	1.43548	chr5A:459941956-459942205	459942064	-	-	-	-	-	-	TraesCS5A02G246500	Zinc-finger homeodomain protein 1
Merged-chr1A-305129370-1	chr1A:305129246-305129494	Intergenic	-122887	TraesCS1A02G170600.1	1	rep-1_peak_68	-	rep-1_peak_68	4.9032	7.62559	3.69357	chr1A:305129246-305129494	305129356	-	-	-	-	-	-	TraesCS1A02G170600	Epoxide hydrolase 2
Merged-chr5D-396734734-1	chr5D:396734610-396734859	Intergenic	44832	TraesCS5D02G299100.1	1	rep-1_peak_1714	-	rep-1_peak_1714	4.54937	5.78705	2.22378	chr5D:396734610-396734859	396734752	-	-	-	-	-	-	TraesCS5D02G299100	Hydroxyproline-rich glycoprotein family protein
Merged-chr5A-256226543-1	chr5A:256226413-256226673	Intergenic	-37931	TraesCS5A02G210900LC.1	1	rep-1_peak_1458	-	rep-1_peak_1458	5.80479	8.10794	4.07235	chr5A:256226413-256226673	256226473	-	-	-	-	-	-	TraesCS5A02G210900LC	Transposon Ty3-I Gag-Pol polyprotein
Merged-chr5B-76761284-1	chr5B:76761162-76761406	Intergenic	-205368	TraesCS5B02G098700LC.1	2	-	rep-2_peak_877	-	-	-	-	-	-	rep-2_peak_877	4.09423	6.02075	2.37192	chr5B:76761162-76761406	76761346	TraesCS5B02G098700LC	mitogen-activated protein kinase kinase kinase 6
Merged-chr5D-192067226-1	chr5D:192067085-192067367	Intergenic	-146006	TraesCS5D02G192400LC.1	1	rep-1_peak_1677	-	rep-1_peak_1677	6.44977	9.36949	5.12745	chr5D:192067085-192067367	192067237	-	-	-	-	-	-	TraesCS5D02G192400LC	Retrotransposon protein, putative, unclassified
Merged-chr5B-504825642-1	chr5B:504825520-504825765	Intergenic	7967	TraesCS5B02G319800.1	1	rep-1_peak_1615	-	rep-1_peak_1615	4.78084	6.23855	2.59416	chr5B:504825520-504825765	504825756	-	-	-	-	-	-	TraesCS5B02G319800	Receptor-like kinase
Merged-chr1B-579888597-1	chr1B:579888456-579888738	Intergenic	-40310	TraesCS1B02G349400.1	1	rep-1_peak_216	-	rep-1_peak_216	6.44977	9.36949	5.12745	chr1B:579888456-579888738	579888560	-	-	-	-	-	-	TraesCS1B02G349400	Anaerobic nitric oxide reductase flavorubredoxin
Merged-chr4B-33248367-1	chr4B:33248244-33248490	Intergenic	-94943	TraesCS4B02G046200.1	2	-	rep-2_peak_691	-	-	-	-	-	-	rep-2_peak_691	5.39542	7.32167	3.33381	chr4B:33248244-33248490	33248373	TraesCS4B02G046200	Neurogenic locus notch homolog protein 1
Merged-chr4B-421759313-1	chr4B:421759172-421759455	Intergenic	-17216	TraesCS4B02G195600.1	1	rep-1_peak_1302	-	rep-1_peak_1302	6.08402	8.94036	4.77771	chr4B:421759172-421759455	421759318	-	-	-	-	-	-	TraesCS4B02G195600	Protein YIPF
Merged-chr3A-48571623-1	chr3A:48571493-48571753	Intergenic	-72541	TraesCS3A02G095100LC.1	1	rep-1_peak_737	-	rep-1_peak_737	7.73972	12.0121	7.43234	chr3A:48571493-48571753	48571619	-	-	-	-	-	-	TraesCS3A02G095100LC	Diphthamide biosynthesis protein 1
Merged-chr1B-90428439-1	chr1B:90428316-90428562	Intergenic	-2729	TraesCS1B02G145800LC.1	1	rep-1_peak_130	-	rep-1_peak_130	4.81963	6.30359	2.64861	chr1B:90428316-90428562	90428519	-	-	-	-	-	-	TraesCS1B02G145800LC	tRNA (guanine-N(7)-)-methyltransferase
Merged-chr5A-289798874-1	chr5A:289798742-289799007	Intergenic	60650	TraesCS5A02G129000.1	2	-	rep-2_peak_824	-	-	-	-	-	-	rep-2_peak_824	7.50609	15.5645	10.5292	chr5A:289798742-289799007	289798873	TraesCS5A02G129000	Purple acid phosphatase
Merged-chr6B-653955657-1	chr6B:653955521-653955793	Intergenic	-69869	TraesCS6B02G379400.1	1	rep-1_peak_1955	-	rep-1_peak_1955	7.07823	10.5653	6.16649	chr6B:653955521-653955793	653955682	-	-	-	-	-	-	TraesCS6B02G379400	RING/U-box superfamily protein
Merged-chr2A-613413455-1	chr2A:613413301-613413610	Intergenic	17284	TraesCS2A02G526100LC.1	1	rep-1_peak_456	-	rep-1_peak_456	5.80479	8.10794	4.07235	chr2A:613413301-613413610	613413428	-	-	-	-	-	-	TraesCS2A02G526100LC	RNA-directed DNA polymerase (Reverse transcriptase)
Merged-chr6B-207059601-1	chr6B:207059475-207059728	Intergenic	-45746	TraesCS6B02G184300.1	2	-	rep-2_peak_1098	-	-	-	-	-	-	rep-2_peak_1098	5.25637	7.16375	3.22635	chr6B:207059475-207059728	207059553	TraesCS6B02G184300	Receptor-like kinase
Merged-chr4A-127589618-1	chr4A:127589488-127589749	Intergenic	108557	TraesCS4A02G108800.1	1	rep-1_peak_1093	-	rep-1_peak_1093	4.2839	5.61211	2.12712	chr4A:127589488-127589749	127589638	-	-	-	-	-	-	TraesCS4A02G108800	Non-specific serine/threonine protein kinase
Merged-chr5A-126270627-1	chr5A:126270504-126270750	intron (TraesCS5A02G091400.1, intron 4 of 4)	5706	TraesCS5A02G091500.2	2	-	rep-2_peak_810	-	-	-	-	-	-	rep-2_peak_810	2.20876	96.2647	89.2415	chr5A:126270504-126270750	126270608	TraesCS5A02G091500
Merged-chr1A-254798002-1	chr1A:254797854-254798151	Intergenic	162285	TraesCS1A02G247800LC.1	1	rep-1_peak_61	-	rep-1_peak_61	6.44977	9.36949	5.12745	chr1A:254797854-254798151	254797964	-	-	-	-	-	-	TraesCS1A02G247800LC	Tyrosine--tRNA ligase
Merged-chr2D-67601302-1	chr2D:67601149-67601456	Intergenic	25189	TraesCS2D02G128900LC.1	2	-	rep-2_peak_318	-	-	-	-	-	-	rep-2_peak_318	3.32799	6.66914	2.84769	chr2D:67601149-67601456	67601188	TraesCS2D02G128900LC	winged-helix DNA-binding transcription factor family protein
Merged-chr7B-444386006-1	chr7B:444385857-444386155	Intergenic	-21648	TraesCS7B02G425600LC.1	2	-	rep-2_peak_1327	-	-	-	-	-	-	rep-2_peak_1327	7.2472	10.9135	6.34909	chr7B:444385857-444386155	444385974	TraesCS7B02G425600LC	DNAJ heat shock N-terminal domain-containing protein
Merged-chr7D-530452676-1	chr7D:530452541-530452812	Intergenic	-22144	TraesCS7D02G411900.1	1	rep-1_peak_2393	-	rep-1_peak_2393	7.09474	10.6721	6.24891	chr7D:530452541-530452812	530452685	-	-	-	-	-	-	TraesCS7D02G411900	Transcription elongation factor (TFIIS) family protein
Merged-chr7B-674918605-1	chr7B:674918474-674918736	Intergenic	-137030	TraesCS7B02G681700LC.1	2	-	rep-2_peak_1349	-	-	-	-	-	-	rep-2_peak_1349	5.08782	7.09208	3.16772	chr7B:674918474-674918736	674918594	TraesCS7B02G681700LC	Retrotransposon protein, putative, Ty1-copia subclass
Merged-chr5A-307132755-1	chr5A:307132613-307132898	Intergenic	-72583	TraesCS5A02G135900.1	2	-	rep-2_peak_827	-	-	-	-	-	-	rep-2_peak_827	8.76062	14.617	9.66144	chr5A:307132613-307132898	307132745	TraesCS5A02G135900	NC domain-containing family protein
Merged-chr7A-26659548-1	chr7A:26659425-26659671	Intergenic	5646	TraesCS7A02G055200.1	2	-	rep-2_peak_1185	-	-	-	-	-	-	rep-2_peak_1185	4.06833	4.97422	1.57402	chr7A:26659425-26659671	26659440	TraesCS7A02G055200	DUF674 family protein
Merged-chr7B-725841271-1	chr7B:725841055-725841487	Intergenic	-2903	TraesCS7B02G785400LC.1	1	rep-1_peak_2300	-	rep-1_peak_2300	7.13984	11.9376	7.37113	chr7B:725841055-725841487	725841316	-	-	-	-	-	-	TraesCS7B02G785400LC	ACT domain-containing protein
Merged-chr3B-472465848-1	chr3B:472465697-472465999	Intergenic	-119215	TraesCS3B02G293400.1	1	rep-1_peak_915	-	rep-1_peak_915	4.32712	8.99689	4.82647	chr3B:472465697-472465999	472465770	-	-	-	-	-	-	TraesCS3B02G293400	Chitinase
Merged-chr4A-105552899-1	chr4A:105552756-105553042	Intergenic	-43403	TraesCS4A02G096700.1	2	-	rep-2_peak_588	-	-	-	-	-	-	rep-2_peak_588	6.10539	9.24942	4.92387	chr4A:105552756-105553042	105552839	TraesCS4A02G096700	Telomere repeat-binding protein 5
Merged-chr4A-643520209-1	chr4A:643520084-643520334	Intergenic	89539	TraesCS4A02G541200LC.1	2	-	rep-2_peak_642	-	-	-	-	-	-	rep-2_peak_642	5.38955	11.2062	6.6084	chr4A:643520084-643520334	643520267	TraesCS4A02G541200LC	Retrovirus-related Pol polyprotein from transposon TNT 1-94
Merged-chr2B-288968313-1	chr2B:288968181-288968446	Intergenic	-23465	TraesCS2B02G255100.2	2	-	rep-2_peak_261	-	-	-	-	-	-	rep-2_peak_261	4.90153	7.32847	3.33381	chr2B:288968181-288968446	288968334	TraesCS2B02G255100	RNA binding protein, putative
Merged-chr2A-581863754-1	chr2A:581863618-581863890	Intergenic	-77363	TraesCS2A02G344600.1	1	rep-1_peak_450	-	rep-1_peak_450	6.22308	9.1694	4.97278	chr2A:581863618-581863890	581863723	-	-	-	-	-	-	TraesCS2A02G344600	Glyceraldehyde-3-phosphate dehydrogenase
Merged-chr4B-111759319-1	chr4B:111759193-111759445	Intergenic	-19802	TraesCS4B02G104500.1	1	rep-1_peak_1261	-	rep-1_peak_1261	5.19928	6.96221	3.13656	chr4B:111759193-111759445	111759415	-	-	-	-	-	-	TraesCS4B02G104500	Endoglucanase
Merged-chr3B-225786366-1	chr3B:225786243-225786490	Intergenic	-9438	TraesCS3B02G278300LC.1	2	-	rep-2_peak_470	-	-	-	-	-	-	rep-2_peak_470	6.74428	9.91288	5.47827	chr3B:225786243-225786490	225786345	TraesCS3B02G278300LC	Polynucleotidyl transferase, ribonuclease H-like superfamily protein
Merged-chrUn-284934894-1	chrUn:284934772-284935016	Intergenic	26015	TraesCSU02G189400.1	2	-	rep-2_peak_1490	-	-	-	-	-	-	rep-2_peak_1490	2.21383	4.69429	1.39942	chrUn:284934772-284935016	284934773	TraesCSU02G189400	Coatomer subunit beta&apos;-1
Merged-chr1D-483918919-1	chr1D:483918786-483919053	promoter	78	TraesCS1D02G564000LC.1	2	-	rep-2_peak_150	-	-	-	-	-	-	rep-2_peak_150	6.64379	12.3172	7.58814	chr1D:483918786-483919053	483918943	TraesCS1D02G564000LC	50S ribosomal protein L33
Merged-chr4D-128609258-1	chr4D:128609111-128609405	Intergenic	-64555	TraesCS4D02G142700.1	2	-	rep-2_peak_761	-	-	-	-	-	-	rep-2_peak_761	4.07026	5.09821	1.65095	chr4D:128609111-128609405	128609332	TraesCS4D02G142700	Importin beta-like SAD2-like protein
Merged-chr6B-267121453-1	chr6B:267121330-267121577	Intergenic	-54660	TraesCS6B02G208100.1	1	rep-1_peak_1887	-	rep-1_peak_1887	4.95476	6.54878	2.83485	chr6B:267121330-267121577	267121532	-	-	-	-	-	-	TraesCS6B02G208100	Photosystem I P700 chlorophyll a apoprotein A1
Merged-chr3A-382058920-1	chr3A:382058786-382059054	Intergenic	-84456	TraesCS3A02G212200.2	1	rep-1_peak_790	-	rep-1_peak_790	4.18346	7.81911	3.85103	chr3A:382058786-382059054	382058938	-	-	-	-	-	-	TraesCS3A02G212200	Protein kinase
Merged-chr2A-404331187-1	chr2A:404331025-404331349	Intergenic	-40308	TraesCS2A02G369700LC.1	1	rep-1_peak_400	-	rep-1_peak_400	4.30475	11.0441	6.57717	chr2A:404331025-404331349	404331095	-	-	-	-	-	-	TraesCS2A02G369700LC	Methionyl-tRNA formyltransferase
Merged-chrUn-280064965-1	chrUn:280064842-280065089	Intergenic	150495	TraesCSU02G185800.1	1	rep-1_peak_2533	-	rep-1_peak_2533	4.61035	15.7502	10.811	chrUn:280064842-280065089	280064988	-	-	-	-	-	-	TraesCSU02G185800	Cysteine protease
Merged-chrUn-291387135-1	chrUn:291387008-291387263	Intergenic	-15567	TraesCSU02G371800LC.1	1	rep-1_peak_2540	-	rep-1_peak_2540	9.3698	23.0648	17.6588	chrUn:291387008-291387263	291387165	-	-	-	-	-	-	TraesCSU02G371800LC	Retrotransposon protein, putative, LINE subclass
Merged-chrUn-200286213-1	chrUn:200286091-200286335	Intergenic	364493	TraesCSU02G259500LC.1	1	rep-1_peak_2489	-	rep-1_peak_2489	3.80791	4.69382	1.43548	chrUn:200286091-200286335	200286195	-	-	-	-	-	-	TraesCSU02G259500LC	Enolase
Merged-chr2B-134680726-1	chr2B:134680514-134680938	Intergenic	-21642	TraesCS2B02G161700.1	2	-	rep-2_peak_245	-	-	-	-	-	-	rep-2_peak_245	5.84041	8.31411	4.14169	chr2B:134680514-134680938	134680723	TraesCS2B02G161700	GH3.3
Merged-chr5D-501764431-1	chr5D:501764241-501764621	Intergenic	10293	TraesCS5D02G454800.1	2	-	rep-2_peak_1009	-	-	-	-	-	-	rep-2_peak_1009	7.63174	12.7378	7.95546	chr5D:501764241-501764621	501764498	TraesCS5D02G454800	Thioredoxin
Merged-chr7D-458733581-1	chr7D:458733443-458733719	Intergenic	10613	TraesCS7D02G354700.1	1	rep-1_peak_2375	-	rep-1_peak_2375	6.44977	9.36949	5.12745	chr7D:458733443-458733719	458733556	-	-	-	-	-	-	TraesCS7D02G354700	Receptor protein kinase
Merged-chr4A-659105606-2	chr4A:659105468-659105746	Intergenic	14431	TraesCS4A02G564400LC.1	1&2	rep-1_peak_1189	rep-2_peak_645	rep-1_peak_1189	2.05127	19.0754	13.8991	chr4A:659105468-659105738	659105602	rep-2_peak_645	2.07065	17.3641	12.1888	chr4A:659105472-659105746	659105605	TraesCS4A02G564400LC	Polynucleotidyl transferase, ribonuclease H-like superfamily protein
Merged-chr3B-98816898-1	chr3B:98816765-98817031	Intergenic	-201620	TraesCS3B02G159600LC.1	2	-	rep-2_peak_460	-	-	-	-	-	-	rep-2_peak_460	6.10539	9.24942	4.92387	chr3B:98816765-98817031	98816922	TraesCS3B02G159600LC	beta glucosidase 8
Merged-chr4D-305481971-1	chr4D:305481842-305482100	Intergenic	103033	TraesCS4D02G176100.1	2	-	rep-2_peak_774	-	-	-	-	-	-	rep-2_peak_774	5.39542	7.32167	3.33381	chr4D:305481842-305482100	305481950	TraesCS4D02G176100	Thioredoxin, putative
Merged-chr2A-395232850-2	chr2A:395232599-395233094	Intergenic	34108	TraesCS2A02G360100LC.1	1&2	rep-1_peak_393	rep-2_peak_179	rep-1_peak_393	4.03091	9.17033	4.97278	chr2A:395232599-395233093	395232885	rep-2_peak_179	4.30337	9.54049	5.17319	chr2A:395232615-395233094	395232950	TraesCS2A02G360100LC	HAT dimerization domain-containing protein
Merged-chr7D-10112421-1	chr7D:10112272-10112571	intron (TraesCS7D02G028500LC.1, intron 1 of 9)	3350	TraesCS7D02G028500LC.1	1	rep-1_peak_2311	-	rep-1_peak_2311	4.52603	6.72512	2.95916	chr7D:10112272-10112571	10112373	-	-	-	-	-	-	TraesCS7D02G028500LC	70 kDa heat shock protein
Merged-chr6B-180983400-1	chr6B:180983269-180983532	Intergenic	-23434	TraesCS6B02G260900LC.1	1	rep-1_peak_1870	-	rep-1_peak_1870	4.51484	5.72579	2.17568	chr6B:180983269-180983532	180983363	-	-	-	-	-	-	TraesCS6B02G260900LC	Protein ENHANCED DISEASE RESISTANCE 2-like
Merged-chr5D-28034410-1	chr5D:28034278-28034543	TTS (TraesCS5D02G045400LC.1)	528	TraesCS5D02G045500LC.1	2	-	rep-2_peak_955	-	-	-	-	-	-	rep-2_peak_955	2.5738	9.91043	5.47827	chr5D:28034278-28034543	28034399	TraesCS5D02G045500LC	Photosystem II CP43 reaction center protein
Merged-chr2B-108180286-1	chr2B:108180152-108180421	Intergenic	17714	TraesCS2B02G192100LC.1	1	rep-1_peak_505	-	rep-1_peak_505	3.86986	4.61692	1.39945	chr2B:108180152-108180421	108180211	-	-	-	-	-	-	TraesCS2B02G192100LC	Transposon protein, putative, CACTA, En/Spm sub-class
Merged-chr5B-211941195-1	chr5B:211941064-211941326	Intergenic	-201911	TraesCS5B02G119600.1	2	-	rep-2_peak_891	-	-	-	-	-	-	rep-2_peak_891	5.30999	8.28536	4.11866	chr5B:211941064-211941326	211941176	TraesCS5B02G119600	Sugar transport protein 14
Merged-chr1B-222863340-1	chr1B:222863212-222863469	Intergenic	-166287	TraesCS1B02G266200LC.1	2	-	rep-2_peak_78	-	-	-	-	-	-	rep-2_peak_78	4.36942	5.56832	2.03316	chr1B:222863212-222863469	222863412	TraesCS1B02G266200LC	Disease resistance protein (TIR-NBS-LRR class)
Merged-chr2B-250993881-1	chr2B:250993759-250994003	Intergenic	-86098	TraesCS2B02G338600LC.1	1	rep-1_peak_525	-	rep-1_peak_525	2.65989	25.408	19.8887	chr2B:250993759-250994003	250993862	-	-	-	-	-	-	TraesCS2B02G338600LC	Pol polyprotein
Merged-chrUn-128899570-1	chrUn:128899437-128899703	Intergenic	-639792	TraesCSU02G139600.1	2	-	rep-2_peak_1453	-	-	-	-	-	-	rep-2_peak_1453	5.86642	8.21902	4.08267	chrUn:128899437-128899703	128899596	TraesCSU02G139600	Transmembrane 19
Merged-chr3B-620401535-1	chr3B:620401405-620401665	Intergenic	-49067	TraesCS3B02G582500LC.1	2	-	rep-2_peak_511	-	-	-	-	-	-	rep-2_peak_511	8.79765	14.0929	9.18584	chr3B:620401405-620401665	620401527	TraesCS3B02G582500LC	Retrovirus-related Pol polyprotein from transposon TNT 1-94
Merged-chr5A-391202975-1	chr5A:391202838-391203113	Intergenic	-239278	TraesCS5A02G303900LC.1	2	-	rep-2_peak_833	-	-	-	-	-	-	rep-2_peak_833	5.8651	8.25693	4.09877	chr5A:391202838-391203113	391202931	TraesCS5A02G303900LC	Nuclear transportin
Merged-chrUn-406171745-1	chrUn:406171574-406171916	Intergenic	-47811	TraesCSU02G589800LC.1	1	rep-1_peak_2630	-	rep-1_peak_2630	3.74792	5.44391	1.99251	chrUn:406171574-406171916	406171894	-	-	-	-	-	-	TraesCSU02G589800LC	Transposon protein, putative, Mutator sub-class
Merged-chr4A-603911286-1	chr4A:603911141-603911432	Intergenic	70711	TraesCS4A02G313200.1	1	rep-1_peak_1166	-	rep-1_peak_1166	5.66258	7.83872	3.85159	chr4A:603911141-603911432	603911273	-	-	-	-	-	-	TraesCS4A02G313200	Flavin-containing monooxygenase
Merged-chr5A-142572781-1	chr5A:142572632-142572930	Intergenic	69145	TraesCS5A02G148800LC.1	1	rep-1_peak_1447	-	rep-1_peak_1447	4.2839	5.61211	2.12712	chr5A:142572632-142572930	142572710	-	-	-	-	-	-	TraesCS5A02G148800LC	Cellulose synthase-like protein
Merged-chr7D-82952886-1	chr7D:82952758-82953015	Intergenic	52276	TraesCS7D02G162400LC.1	2	-	rep-2_peak_1361	-	-	-	-	-	-	rep-2_peak_1361	5.07304	6.78915	2.94597	chr7D:82952758-82953015	82952859	TraesCS7D02G162400LC	Beta-ketoacyl-ACP synthase III
Merged-chr7A-735196744-1	chr7A:735196588-735196901	Intergenic	-18236	TraesCS7A02G808900LC.1	2	-	rep-2_peak_1271	-	-	-	-	-	-	rep-2_peak_1271	3.26047	6.07307	2.37418	chr7A:735196588-735196901	735196640	TraesCS7A02G808900LC	P-loop containing nucleoside triphosphate hydrolases superfamily protein
Merged-chrUn-356605916-1	chrUn:356605790-356606042	Intergenic	32540	TraesCSU02G508200LC.1	1	rep-1_peak_2581	-	rep-1_peak_2581	3.02318	5.31994	1.88918	chrUn:356605790-356606042	356605812	-	-	-	-	-	-	TraesCSU02G508200LC	Short-chain dehydrogenase TIC 32, chloroplastic
Merged-chr6A-222953182-1	chr6A:222953055-222953309	Intergenic	-23334	TraesCS6A02G281200LC.1	1	rep-1_peak_1782	-	rep-1_peak_1782	3.77169	5.02901	1.70356	chr6A:222953055-222953309	222953167	-	-	-	-	-	-	TraesCS6A02G281200LC	helicase with zinc finger protein
Merged-chrUn-73787660-1	chrUn:73787534-73787787	Intergenic	-116384	TraesCSU02G131800LC.1	1	rep-1_peak_2439	-	rep-1_peak_2439	3.42375	11.964	7.39462	chrUn:73787534-73787787	73787648	-	-	-	-	-	-	TraesCSU02G131800LC	Retrovirus-related Pol polyprotein from transposon TNT 1-94
Merged-chr5A-143382677-1	chr5A:143382548-143382807	Intergenic	-30842	TraesCS5A02G099900.1	1	rep-1_peak_1448	-	rep-1_peak_1448	4.2839	5.61211	2.12712	chr5A:143382548-143382807	143382557	-	-	-	-	-	-	TraesCS5A02G099900	F-box/LRR protein
Merged-chr3A-215502159-1	chr3A:215502006-215502312	Intergenic	-7816	TraesCS3A02G184700.2	2	-	rep-2_peak_406	-	-	-	-	-	-	rep-2_peak_406	4.09423	6.02075	2.37192	chr3A:215502006-215502312	215502099	TraesCS3A02G184700	Protein zinc induced facilitator-like 1
Merged-chr4D-223923654-1	chr4D:223923511-223923797	Intergenic	14833	TraesCS4D02G208400LC.1	2	-	rep-2_peak_767	-	-	-	-	-	-	rep-2_peak_767	4.07026	5.09821	1.65095	chr4D:223923511-223923797	223923603	TraesCS4D02G208400LC	hAT transposon superfamily protein
Merged-chr5A-631405339-1	chr5A:631405217-631405462	Intergenic	-31285	TraesCS5A02G449100.1	1	rep-1_peak_1516	-	rep-1_peak_1516	7.07823	10.5653	6.16649	chr5A:631405217-631405462	631405358	-	-	-	-	-	-	TraesCS5A02G449100	36I5.5
Merged-chr7A-466591932-1	chr7A:466591805-466592059	Intergenic	77572	TraesCS7A02G470400LC.1	1	rep-1_peak_2108	-	rep-1_peak_2108	5.80479	8.10794	4.07235	chr7A:466591805-466592059	466591912	-	-	-	-	-	-	TraesCS7A02G470400LC	C3H4 type zinc finger protein (DUF23)
Merged-chr5B-280511850-1	chr5B:280511661-280512040	Intergenic	-45527	TraesCS5B02G263700LC.1	2	-	rep-2_peak_899	-	-	-	-	-	-	rep-2_peak_899	4.72099	6.09926	2.37418	chr5B:280511661-280512040	280511694	TraesCS5B02G263700LC	Cyst nematode resistance protein-like
Merged-chr4A-118854778-1	chr4A:118854648-118854908	Intergenic	103964	TraesCS4A02G104900.1	1	rep-1_peak_1090	-	rep-1_peak_1090	7.07823	10.5653	6.16649	chr4A:118854648-118854908	118854751	-	-	-	-	-	-	TraesCS4A02G104900	RING/U-box superfamily protein, putative
Merged-chr4B-665702554-1	chr4B:665702428-665702680	Intergenic	91409	TraesCS4B02G388500.1	1	rep-1_peak_1350	-	rep-1_peak_1350	2.65269	70.8363	64.1588	chr4B:665702428-665702680	665702576	-	-	-	-	-	-	TraesCS4B02G388500	Cytochrome P450
Merged-chr5A-194026366-1	chr5A:194026242-194026491	Intergenic	23306	TraesCS5A02G176700LC.1	2	-	rep-2_peak_815	-	-	-	-	-	-	rep-2_peak_815	5.13196	6.91268	3.02228	chr5A:194026242-194026491	194026424	TraesCS5A02G176700LC	NAD(P)-binding Rossmann-fold superfamily protein
Merged-chr3A-124748885-1	chr3A:124748735-124749035	Intergenic	-83644	TraesCS3A02G143500.1	1	rep-1_peak_748	-	rep-1_peak_748	3.15568	6.85268	3.06802	chr3A:124748735-124749035	124748952	-	-	-	-	-	-	TraesCS3A02G143500	DWNN domain, a CCHC-type zinc finger
Merged-chr6D-66769249-1	chr6D:66769123-66769375	Intergenic	-140414	TraesCS6D02G103100.1	1	rep-1_peak_1972	-	rep-1_peak_1972	6.49909	9.45872	5.20486	chr6D:66769123-66769375	66769220	-	-	-	-	-	-	TraesCS6D02G103100	Zinc finger protein VAR3, chloroplastic
Merged-chr5B-665590332-1	chr5B:665590207-665590457	Intergenic	9794	TraesCS5B02G710200LC.1	2	-	rep-2_peak_950	-	-	-	-	-	-	rep-2_peak_950	6.1025	8.6563	4.41633	chr5B:665590207-665590457	665590310	TraesCS5B02G710200LC	Protein kinase
Merged-chr3A-463391547-1	chr3A:463391420-463391674	Intergenic	-257340	TraesCS3A02G246500.2	1	rep-1_peak_805	-	rep-1_peak_805	6.44977	9.36949	5.12745	chr3A:463391420-463391674	463391511	-	-	-	-	-	-	TraesCS3A02G246500	ATP-dependent zinc metalloprotease FtsH
Merged-chr4A-488376981-1	chr4A:488376839-488377123	Intergenic	-119319	TraesCS4A02G200100.3	2	-	rep-2_peak_624	-	-	-	-	-	-	rep-2_peak_624	6.06985	8.59462	4.36581	chr4A:488376839-488377123	488376967	TraesCS4A02G200100	Exocyst complex component, putative
Merged-chr4A-657862053-1	chr4A:657861929-657862178	Intergenic	-26329	TraesCS4A02G561500LC.1	1	rep-1_peak_1187	-	rep-1_peak_1187	2.21438	5.81044	2.24395	chr4A:657861929-657862178	657861996	-	-	-	-	-	-	TraesCS4A02G561500LC	U4/U6 small nuclear ribonucleoprotein Prp3
Merged-chr3A-143088382-1	chr3A:143088206-143088558	Intergenic	-68238	TraesCS3A02G185200LC.1	1	rep-1_peak_750	-	rep-1_peak_750	4.6849	7.86745	3.87291	chr3A:143088206-143088558	143088435	-	-	-	-	-	-	TraesCS3A02G185200LC	4-hydroxy-tetrahydrodipicolinate synthase
Merged-chr5A-34952093-1	chr5A:34951837-34952350	promoter	281	TraesCS5A02G057100LC.1	1	rep-1_peak_1432	-	rep-1_peak_1432	5.66258	7.83872	3.85159	chr5A:34951837-34952350	34952311	-	-	-	-	-	-	TraesCS5A02G057100LC	ATP synthase subunit beta
Merged-chrUn-150207174-1	chrUn:150207046-150207302	Intergenic	-59243	TraesCSU02G231000LC.1	1	rep-1_peak_2462	-	rep-1_peak_2462	4.41587	8.5834	4.47568	chrUn:150207046-150207302	150207206	-	-	-	-	-	-	TraesCSU02G231000LC	Retrotransposon protein, putative, unclassified
Merged-chr5A-476576960-1	chr5A:476576837-476577084	Intergenic	30216	TraesCS5A02G264000.1	1	rep-1_peak_1496	-	rep-1_peak_1496	4.52603	6.72512	2.95916	chr5A:476576837-476577084	476576879	-	-	-	-	-	-	TraesCS5A02G264000	Nucleolar-like protein
Merged-chrUn-308907541-1	chrUn:308907414-308907669	Intergenic	-33833	TraesCSU02G208100.1	1	rep-1_peak_2555	-	rep-1_peak_2555	4.75989	6.57508	2.84527	chrUn:308907414-308907669	308907608	-	-	-	-	-	-	TraesCSU02G208100	Subtilisin-like protease
Merged-chr7A-109391782-1	chr7A:109391650-109391914	Intergenic	-21602	TraesCS7A02G205900LC.1	1	rep-1_peak_2046	-	rep-1_peak_2046	3.96893	4.79263	1.50946	chr7A:109391650-109391914	109391827	-	-	-	-	-	-	TraesCS7A02G205900LC	Transposon protein, putative, Mutator sub-class
Merged-chrUn-952791-1	chrUn:952665-952917	Intergenic	8853	TraesCSU02G001900LC.1	1	rep-1_peak_2407	-	rep-1_peak_2407	3.81312	9.93133	5.60937	chrUn:952665-952917	952857	-	-	-	-	-	-	TraesCSU02G001900LC	Retrotransposon protein, putative, unclassified
Merged-chr4D-82931740-1	chr4D:82931602-82931879	Intergenic	7172	TraesCS4D02G102500LC.1	1	rep-1_peak_1373	-	rep-1_peak_1373	4.2839	5.61211	2.12712	chr4D:82931602-82931879	82931755	-	-	-	-	-	-	TraesCS4D02G102500LC	RNA-directed DNA polymerase (reverse transcriptase)-related family protein
Merged-chrUn-148682775-1	chrUn:148682653-148682897	Intergenic	-396574	TraesCSU02G229600LC.1	2	-	rep-2_peak_1459	-	-	-	-	-	-	rep-2_peak_1459	5.36212	8.36938	4.19302	chrUn:148682653-148682897	148682708	TraesCSU02G229600LC	Gag-pol polyprotein
Merged-chr4A-538527081-1	chr4A:538526959-538527203	Intergenic	-28598	TraesCS4A02G378100LC.1	1	rep-1_peak_1149	-	rep-1_peak_1149	5.62188	10.5395	6.14988	chr4A:538526959-538527203	538527098	-	-	-	-	-	-	TraesCS4A02G378100LC	Retrovirus-related Pol polyprotein LINE-1
Merged-chr6A-172591402-1	chr6A:172591277-172591528	Intergenic	188322	TraesCS6A02G242900LC.1	2	-	rep-2_peak_1034	-	-	-	-	-	-	rep-2_peak_1034	6.59823	9.65187	5.26088	chr6A:172591277-172591528	172591372	TraesCS6A02G242900LC	Far1-like
Merged-chr1D-469505413-1	chr1D:469505289-469505538	Intergenic	-35172	TraesCS1D02G535300LC.1	2	-	rep-2_peak_147	-	-	-	-	-	-	rep-2_peak_147	4.70849	6.07606	2.37418	chr1D:469505289-469505538	469505370	TraesCS1D02G535300LC	proton-dependent oligopeptide transport (POT) family protein
Merged-chr3B-158228299-1	chr3B:158228172-158228427	Intergenic	-9036	TraesCS3B02G161700.1	1	rep-1_peak_872	-	rep-1_peak_872	4.43297	5.58242	2.11695	chr3B:158228172-158228427	158228219	-	-	-	-	-	-	TraesCS3B02G161700	Tubulin alpha chain
Merged-chr2A-385878748-1	chr2A:385878620-385878876	Intergenic	23010	TraesCS2A02G353500LC.1	2	-	rep-2_peak_176	-	-	-	-	-	-	rep-2_peak_176	6.27547	9.0593	4.76527	chr2A:385878620-385878876	385878757	TraesCS2A02G353500LC	Exonuclease family protein
Merged-chr1A-333516108-1	chr1A:333515972-333516245	intron (TraesCS1A02G307900LC.1, intron 5 of 10)	8974	TraesCS1A02G307800LC.1	2	-	rep-2_peak_34	-	-	-	-	-	-	rep-2_peak_34	6.59823	9.65187	5.26088	chr1A:333515972-333516245	333516111	TraesCS1A02G307800LC	Nodulin-like / Major Facilitator Superfamily protein
Merged-chr4A-617981991-1	chr4A:617981863-617982120	Intergenic	-19433	TraesCS4A02G497100LC.1	1	rep-1_peak_1169	-	rep-1_peak_1169	2.6118	21.6281	16.2987	chr4A:617981863-617982120	617982024	-	-	-	-	-	-	TraesCS4A02G497100LC	transmembrane protein
Merged-chr4A-659258942-1	chr4A:659258809-659259075	Intergenic	13627	TraesCS4A02G565300LC.1	2	-	rep-2_peak_646	-	-	-	-	-	-	rep-2_peak_646	2.19433	26.0837	20.4271	chr4A:659258809-659259075	659258918	TraesCS4A02G565300LC	No-apical-meristem-associated carboxy-terminal domain protein
Merged-chr6A-488639757-1	chr6A:488639604-488639911	Intergenic	-23319	TraesCS6A02G442100LC.1	1	rep-1_peak_1819	-	rep-1_peak_1819	5.23588	7.57863	3.65634	chr6A:488639604-488639911	488639641	-	-	-	-	-	-	TraesCS6A02G442100LC	Glutathione S-transferase T3
Merged-chr4D-438463666-1	chr4D:438463539-438463793	Intergenic	87508	TraesCS4D02G368500LC.1	1	rep-1_peak_1416	-	rep-1_peak_1416	6.44977	9.36949	5.12745	chr4D:438463539-438463793	438463588	-	-	-	-	-	-	TraesCS4D02G368500LC	Molybdenum import ATP-binding protein ModC
Merged-chr4D-86063539-1	chr4D:86063326-86063752	Intergenic	-48846	TraesCS4D02G106200LC.1	1	rep-1_peak_1375	-	rep-1_peak_1375	4.8807	10.1765	5.82506	chr4D:86063326-86063752	86063544	-	-	-	-	-	-	TraesCS4D02G106200LC	NAC domain protein
Merged-chr4B-636520553-1	chr4B:636520424-636520682	Intergenic	20644	TraesCS4B02G546200LC.1	1	rep-1_peak_1344	-	rep-1_peak_1344	7.76887	12.2983	7.68621	chr4B:636520424-636520682	636520519	-	-	-	-	-	-	TraesCS4B02G546200LC	Retrovirus-related Pol polyprotein from transposon TNT 1-94
Merged-chr5D-234987957-1	chr5D:234987822-234988092	Intergenic	-136667	TraesCS5D02G148100.1	1	rep-1_peak_1683	-	rep-1_peak_1683	3.02485	7.25608	3.38588	chr5D:234987822-234988092	234988041	-	-	-	-	-	-	TraesCS5D02G148100	Hexosyltransferase
Merged-chr1A-524201483-1	chr1A:524201357-524201610	Intergenic	-77881	TraesCS1A02G336400.1	2	-	rep-2_peak_57	-	-	-	-	-	-	rep-2_peak_57	4.11037	7.67124	3.62708	chr1A:524201357-524201610	524201420	TraesCS1A02G336400	rRNA N-glycosidase
Merged-chr4D-94639303-1	chr4D:94639158-94639449	Intergenic	48176	TraesCS4D02G113800.1	2	-	rep-2_peak_757	-	-	-	-	-	-	rep-2_peak_757	6.56091	9.73628	5.33455	chr4D:94639158-94639449	94639378	TraesCS4D02G113800	UDP-glucose 6-dehydrogenase
Merged-chr4D-108809244-1	chr4D:108809121-108809367	Intergenic	-27240	TraesCS4D02G124100.1	1	rep-1_peak_1380	-	rep-1_peak_1380	4.24694	5.31608	1.88851	chr4D:108809121-108809367	108809261	-	-	-	-	-	-	TraesCS4D02G124100	ELMO domain containing protein
Merged-chr4D-22733940-1	chr4D:22733814-22734066	Intergenic	-54843	TraesCS4D02G036800LC.1	2	-	rep-2_peak_748	-	-	-	-	-	-	rep-2_peak_748	5.39542	7.32167	3.33381	chr4D:22733814-22734066	22733863	TraesCS4D02G036800LC	E3 ubiquitin-protein ligase UBR2
Merged-chr4D-332706928-1	chr4D:332706757-332707100	Intergenic	-11337	TraesCS4D02G280000LC.1	2	-	rep-2_peak_778	-	-	-	-	-	-	rep-2_peak_778	2.54879	6.97903	3.07781	chr4D:332706757-332707100	332706846	TraesCS4D02G280000LC	Transposable element protein, putative, Retrotrans_gag
Merged-chr7A-468919040-1	chr7A:468918903-468919177	Intergenic	-17562	TraesCS7A02G471300LC.1	2	-	rep-2_peak_1237	-	-	-	-	-	-	rep-2_peak_1237	3.64494	7.93398	3.84361	chr7A:468918903-468919177	468919073	TraesCS7A02G471300LC	Retrotransposon protein, putative, unclassified
Merged-chr7D-150967276-1	chr7D:150967138-150967414	Intergenic	-28496	TraesCS7D02G194200.1	1	rep-1_peak_2329	-	rep-1_peak_2329	4.11063	10.798	6.35717	chr7D:150967138-150967414	150967262	-	-	-	-	-	-	TraesCS7D02G194200	Ankyrin repeat domain-containing protein
Merged-chr1D-179876973-1	chr1D:179876828-179877118	Intergenic	-90483	TraesCS1D02G202400LC.1	1	rep-1_peak_262	-	rep-1_peak_262	4.58953	5.85894	2.27588	chr1D:179876828-179877118	179876920	-	-	-	-	-	-	TraesCS1D02G202400LC	Transposon Ty3-I Gag-Pol polyprotein
Merged-chr6D-22108859-1	chr6D:22108689-22109030	Intergenic	5637	TraesCS6D02G052600LC.1	1	rep-1_peak_1968	-	rep-1_peak_1968	4.2839	5.61211	2.12712	chr6D:22108689-22109030	22108781	-	-	-	-	-	-	TraesCS6D02G052600LC	NBS-LRR disease resistance protein
Merged-chrUn-276267594-1	chrUn:276267472-276267717	Intergenic	87546	TraesCSU02G346500LC.1	1	rep-1_peak_2529	-	rep-1_peak_2529	3.2538	5.00465	1.692	chrUn:276267472-276267717	276267477	-	-	-	-	-	-	TraesCSU02G346500LC	Cysteine synthase
Merged-chrUn-232841332-1	chrUn:232841188-232841477	Intergenic	-37048	TraesCSU02G161700.1	1	rep-1_peak_2499	-	rep-1_peak_2499	6.23838	11.6229	7.08979	chrUn:232841188-232841477	232841384	-	-	-	-	-	-	TraesCSU02G161700	tetratricopeptide repeat (TPR)-containing protein
Merged-chr6B-209273153-1	chr6B:209273019-209273288	Intergenic	-32070	TraesCS6B02G185100.1	1	rep-1_peak_1874	-	rep-1_peak_1874	2.09562	8.05231	4.04003	chr6B:209273019-209273288	209273178	-	-	-	-	-	-	TraesCS6B02G185100	Protein DETOXIFICATION
Merged-chrUn-309750283-1	chrUn:309750142-309750424	Intergenic	40764	TraesCSU02G408700LC.1	2	-	rep-2_peak_1503	-	-	-	-	-	-	rep-2_peak_1503	5.30999	8.28536	4.11866	chrUn:309750142-309750424	309750321	TraesCSU02G408700LC	C4-dicarboxylate transport protein
Merged-chr1B-531571555-1	chr1B:531571379-531571731	Intergenic	36455	TraesCS1B02G309000.1	1	rep-1_peak_205	-	rep-1_peak_205	7.07823	10.5653	6.16649	chr1B:531571379-531571731	531571581	-	-	-	-	-	-	TraesCS1B02G309000	Nodulin-like / Major Facilitator Superfamily protein
Merged-chr1D-297216501-1	chr1D:297216378-297216624	Intergenic	53816	TraesCS1D02G211300.1	1	rep-1_peak_284	-	rep-1_peak_284	5.64384	7.80127	3.84327	chr1D:297216378-297216624	297216478	-	-	-	-	-	-	TraesCS1D02G211300	Translocase of chloroplast 132, chloroplastic
Merged-chr4A-18943461-1	chr4A:18943312-18943611	Intergenic	-143877	TraesCS4A02G023400LC.1	2	-	rep-2_peak_577	-	-	-	-	-	-	rep-2_peak_577	6.06985	8.59462	4.36581	chr4A:18943312-18943611	18943447	TraesCS4A02G023400LC	DNA-(apurinic or apyrimidinic site) lyase
Merged-chrUn-40617635-1	chrUn:40617508-40617763	Intergenic	-17058	TraesCSU02G078400LC.1	2	-	rep-2_peak_1423	-	-	-	-	-	-	rep-2_peak_1423	2.50093	8.88422	4.61681	chrUn:40617508-40617763	40617684	TraesCSU02G078400LC	Cyst nematode resistance protein-like protein
Merged-chrUn-431675917-1	chrUn:431675777-431676057	Intergenic	34422	TraesCSU02G623100LC.1	2	-	rep-2_peak_1562	-	-	-	-	-	-	rep-2_peak_1562	3.67615	4.67434	1.382	chrUn:431675777-431676057	431675890	TraesCSU02G623100LC	Arginyl-tRNA synthetase, class Ic
Merged-chr5B-311935248-1	chr5B:311935126-311935370	Intergenic	25799	TraesCS5B02G168100.1	2	-	rep-2_peak_906	-	-	-	-	-	-	rep-2_peak_906	4.67823	13.0179	8.2109	chr5B:311935126-311935370	311935230	TraesCS5B02G168100	Mediator complex, subunit Med7
Merged-chr1A-357492509-1	chr1A:357492367-357492651	Intergenic	77567	TraesCS1A02G198900.1	1	rep-1_peak_76	-	rep-1_peak_76	9.2017	14.9562	10.0848	chr1A:357492367-357492651	357492542	-	-	-	-	-	-	TraesCS1A02G198900	Phosphatidylinositol transfer protein
Merged-chr2A-214644619-1	chr2A:214644439-214644799	Intergenic	6921	TraesCS2A02G251400LC.1	1	rep-1_peak_361	-	rep-1_peak_361	7.09474	10.6721	6.24891	chr2A:214644439-214644799	214644656	-	-	-	-	-	-	TraesCS2A02G251400LC	Transposon Ty3-I Gag-Pol polyprotein
Merged-chr2A-178586094-1	chr2A:178585953-178586236	Intergenic	-11386	TraesCS2A02G203200.1	2	-	rep-2_peak_161	-	-	-	-	-	-	rep-2_peak_161	5.39542	7.32167	3.33381	chr2A:178585953-178586236	178586000	TraesCS2A02G203200	Internal alternative NAD(P)H-ubiquinone oxidoreductase A1, mitochondrial
Merged-chr2B-255767961-1	chr2B:255767835-255768087	Intergenic	-91569	TraesCS2B02G340900LC.1	2	-	rep-2_peak_256	-	-	-	-	-	-	rep-2_peak_256	5.59661	8.15212	4.02456	chr2B:255767835-255768087	255767939	TraesCS2B02G340900LC	Calcium-transporting ATPase
Merged-chr3D-180454774-1	chr3D:180454647-180454902	Intergenic	16633	TraesCS3D02G191400.1	1	rep-1_peak_989	-	rep-1_peak_989	3.80791	4.69382	1.43548	chr3D:180454647-180454902	180454741	-	-	-	-	-	-	TraesCS3D02G191400	MYB transcription factor
Merged-chr5D-466216826-1	chr5D:466216705-466216948	Intergenic	-2092	TraesCS5D02G492200LC.1	1	rep-1_peak_1731	-	rep-1_peak_1731	3.80791	4.69382	1.43548	chr5D:466216705-466216948	466216723	-	-	-	-	-	-	TraesCS5D02G492200LC	RNA-directed DNA polymerase (reverse transcriptase)-related family protein
Merged-chrUn-121879074-1	chrUn:121878884-121879265	Intergenic	144990	TraesCSU02G136000.1	2	-	rep-2_peak_1451	-	-	-	-	-	-	rep-2_peak_1451	4.10113	6.55588	2.75442	chrUn:121878884-121879265	121879034	TraesCSU02G136000	NAD-dependent protein deacylase
Merged-chr1A-163020721-1	chr1A:163020595-163020847	Intergenic	30239	TraesCS1A02G192400LC.1	2	-	rep-2_peak_18	-	-	-	-	-	-	rep-2_peak_18	6.78056	9.98173	5.53897	chr1A:163020595-163020847	163020791	TraesCS1A02G192400LC	HAT dimerization domain-containing protein
Merged-chr1B-324472804-1	chr1B:324472679-324472929	Intergenic	-126399	TraesCS1B02G350600LC.1	1	rep-1_peak_172	-	rep-1_peak_172	5.15981	6.89164	3.07422	chr1B:324472679-324472929	324472776	-	-	-	-	-	-	TraesCS1B02G350600LC	Retrotransposon protein, putative, unclassified
Merged-chr6A-494710181-1	chr6A:494710041-494710321	Intergenic	-97832	TraesCS6A02G447900LC.1	2	-	rep-2_peak_1053	-	-	-	-	-	-	rep-2_peak_1053	8.15811	12.9787	8.17571	chr6A:494710041-494710321	494710193	TraesCS6A02G447900LC	RNA-directed DNA polymerase (Reverse transcriptase)-related family protein
Merged-chr2D-99617997-1	chr2D:99617857-99618137	Intergenic	17356	TraesCS2D02G170500LC.1	2	-	rep-2_peak_322	-	-	-	-	-	-	rep-2_peak_322	7.61639	17.6636	12.4695	chr2D:99617857-99618137	99617990	TraesCS2D02G170500LC	DNA damage-inducible protein 1
Merged-chr7D-477620258-1	chr7D:477620116-477620401	Intergenic	-21396	TraesCS7D02G368500.1	1	rep-1_peak_2382	-	rep-1_peak_2382	5.23588	7.57863	3.65634	chr7D:477620116-477620401	477620243	-	-	-	-	-	-	TraesCS7D02G368500	FAD-binding Berberine family protein
Merged-chr2B-773030123-1	chr2B:773029980-773030267	Intergenic	25919	TraesCS2B02G586300.1	1	rep-1_peak_604	-	rep-1_peak_604	4.95476	6.54878	2.83485	chr2B:773029980-773030267	773030048	-	-	-	-	-	-	TraesCS2B02G586300	Acetyl-coenzyme A synthetase
Merged-chr7A-192209317-1	chr7A:192209170-192209464	Intergenic	165501	TraesCS7A02G223000.1	2	-	rep-2_peak_1203	-	-	-	-	-	-	rep-2_peak_1203	5.08782	7.09208	3.16772	chr7A:192209170-192209464	192209301	TraesCS7A02G223000	Dual specificity protein phosphatase, putative
Merged-chr7B-307995221-1	chr7B:307995071-307995372	Intergenic	195235	TraesCS7B02G322000LC.1	1	rep-1_peak_2230	-	rep-1_peak_2230	7.78605	11.9923	7.41829	chr7B:307995071-307995372	307995215	-	-	-	-	-	-	TraesCS7B02G322000LC	Emsy N Terminus (ENT) domain-containing protein
Merged-chr1A-319617814-1	chr1A:319617686-319617942	Intergenic	116835	TraesCS1A02G177200.1	1	rep-1_peak_69	-	rep-1_peak_69	4.94529	11.3345	6.83341	chr1A:319617686-319617942	319617792	-	-	-	-	-	-	TraesCS1A02G177200	Octicosapeptide/Phox/Bem1p (PB1) domain-containing protein / tetratricopeptide repeat (TPR)-containing protein
Merged-chr2B-762147170-1	chr2B:762147049-762147292	Intergenic	-28780	TraesCS2B02G572400.1	1	rep-1_peak_603	-	rep-1_peak_603	5.11311	11.0032	6.54141	chr2B:762147049-762147292	762147160	-	-	-	-	-	-	TraesCS2B02G572400	FAD-binding Berberine family protein, putative
Merged-chr2D-194105019-1	chr2D:194104884-194105154	Intergenic	-57937	TraesCS2D02G225900.3	2	-	rep-2_peak_334	-	-	-	-	-	-	rep-2_peak_334	5.71845	9.27391	4.93998	chr2D:194104884-194105154	194105041	TraesCS2D02G225900	D-aminoacid aminotransferase-like PLP-dependent enzymes superfamily protein
Merged-chr1A-67823579-1	chr1A:67823428-67823730	Intergenic	-87894	TraesCS1A02G116900LC.1	1	rep-1_peak_12	-	rep-1_peak_12	6.3704	9.1793	4.97278	chr1A:67823428-67823730	67823499	-	-	-	-	-	-	TraesCS1A02G116900LC	50S ribosomal protein L4
Merged-chr6D-84841373-1	chr6D:84841230-84841516	Intergenic	62992	TraesCS6D02G144000LC.1	1	rep-1_peak_1977	-	rep-1_peak_1977	5.66258	7.83872	3.85159	chr6D:84841230-84841516	84841291	-	-	-	-	-	-	TraesCS6D02G144000LC	Serine/threonine protein phosphatase 7 long form isogeny
Merged-chr5D-324077288-1	chr5D:324077159-324077418	Intergenic	-24515	TraesCS5D02G287900LC.1	1	rep-1_peak_1700	-	rep-1_peak_1700	3.77169	5.02901	1.70356	chr5D:324077159-324077418	324077331	-	-	-	-	-	-	TraesCS5D02G287900LC	FBD-associated F-box protein
Merged-chr6B-515103700-1	chr6B:515103564-515103837	Intergenic	-32077	TraesCS6B02G286000.1	1	rep-1_peak_1930	-	rep-1_peak_1930	4.08874	6.53401	2.83485	chr6B:515103564-515103837	515103761	-	-	-	-	-	-	TraesCS6B02G286000	Cysteine-rich repeat secretory protein
Merged-chr3A-72368373-1	chr3A:72368220-72368527	Intergenic	-44602	TraesCS3A02G107500.3	2	-	rep-2_peak_387	-	-	-	-	-	-	rep-2_peak_387	6.44464	13.6321	8.76999	chr3A:72368220-72368527	72368363	TraesCS3A02G107500	Mitochondrial-processing peptidase subunit alpha
Merged-chrUn-472625626-1	chrUn:472625499-472625753	Intergenic	-53590	TraesCSU02G272400.1	1	rep-1_peak_2697	-	rep-1_peak_2697	4.8807	10.1765	5.82506	chrUn:472625499-472625753	472625678	-	-	-	-	-	-	TraesCSU02G272400	Photosystem II reaction center protein I
Merged-chrUn-392089273-1	chrUn:392089144-392089402	Intergenic	46358	TraesCSU02G569900LC.1	2	-	rep-2_peak_1542	-	-	-	-	-	-	rep-2_peak_1542	5.39542	7.32167	3.33381	chrUn:392089144-392089402	392089315	TraesCSU02G569900LC	terpenoid synthase superfamily protein
Merged-chr5D-408147064-1	chr5D:408146941-408147188	Intergenic	-54917	TraesCS5D02G312000.1	1	rep-1_peak_1717	-	rep-1_peak_1717	5.15981	6.89164	3.07422	chr5D:408146941-408147188	408147017	-	-	-	-	-	-	TraesCS5D02G312000	Glycosyltransferase
Merged-chr6B-206259683-1	chr6B:206259558-206259809	Intergenic	183736	TraesCS6B02G184000.1	2	-	rep-2_peak_1097	-	-	-	-	-	-	rep-2_peak_1097	5.13196	6.91268	3.02228	chr6B:206259558-206259809	206259606	TraesCS6B02G184000	Haloacid dehalogenase-like hydrolase domain-containing protein 3
Merged-chr2B-282529131-1	chr2B:282528997-282529265	Intergenic	-35195	TraesCS2B02G354500LC.1	1	rep-1_peak_532	-	rep-1_peak_532	4.95476	6.54878	2.83485	chr2B:282528997-282529265	282529085	-	-	-	-	-	-	TraesCS2B02G354500LC	multidrug resistance-associated protein 13
Merged-chr2B-685018998-1	chr2B:685018848-685019148	Intergenic	29766	TraesCS2B02G732900LC.1	1	rep-1_peak_590	-	rep-1_peak_590	7.19021	11.323	6.82526	chr2B:685018848-685019148	685018958	-	-	-	-	-	-	TraesCS2B02G732900LC	Hedgehog-interacting-like protein
Merged-chr5B-341618570-2	chr5B:341618340-341618808	Intergenic	71507	TraesCS5B02G189600.1	1&2	rep-1_peak_1590	rep-2_peak_910	rep-1_peak_1590	2.035	4.83223	1.54232	chr5B:341618340-341618808	341618469	rep-2_peak_910	2.18227	5.43742	1.94694	chr5B:341618364-341618768	341618421	TraesCS5B02G189600	Aminopeptidase
Merged-chr3B-214667842-1	chr3B:214667706-214667979	Intergenic	14163	TraesCS3B02G267500LC.1	2	-	rep-2_peak_467	-	-	-	-	-	-	rep-2_peak_467	5.13196	6.91268	3.02228	chr3B:214667706-214667979	214667788	TraesCS3B02G267500LC	UDP-Glycosyltransferase superfamily protein
Merged-chr3A-451375242-1	chr3A:451375118-451375367	Intergenic	-119540	TraesCS3A02G363400LC.1	2	-	rep-2_peak_423	-	-	-	-	-	-	rep-2_peak_423	5.8651	8.25693	4.09877	chr3A:451375118-451375367	451375207	TraesCS3A02G363400LC	Xylose isomerase
Merged-chr2A-44634427-1	chr2A:44634298-44634556	Intergenic	-74362	TraesCS2A02G091200LC.1	1	rep-1_peak_317	-	rep-1_peak_317	5.65134	7.83624	3.85159	chr2A:44634298-44634556	44634352	-	-	-	-	-	-	TraesCS2A02G091200LC	Transposase
Merged-chr7D-497788671-1	chr7D:497788548-497788794	Intergenic	104250	TraesCS7D02G517000LC.1	1	rep-1_peak_2386	-	rep-1_peak_2386	3.77169	5.02901	1.70356	chr7D:497788548-497788794	497788549	-	-	-	-	-	-	TraesCS7D02G517000LC	Retrotransposon protein, putative, Ty3-gypsy subclass
Merged-chr4A-105653499-1	chr4A:105653332-105653667	promoter	-789	TraesCS4A02G102300LC.1	1	rep-1_peak_1086	-	rep-1_peak_1086	2.58142	6.22233	2.5841	chr4A:105653332-105653667	105653535	-	-	-	-	-	-	TraesCS4A02G102300LC	ATP-dependent Clp protease proteolytic subunit
Merged-chr5B-61483522-1	chr5B:61483400-61483644	Intergenic	-2257	TraesCS5B02G085100LC.1	2	-	rep-2_peak_873	-	-	-	-	-	-	rep-2_peak_873	2.88132	10.0218	5.57392	chr5B:61483400-61483644	61483508	TraesCS5B02G085100LC	RNA-directed DNA polymerase (Reverse transcriptase)-related family protein
Merged-chrUn-34537454-1	chrUn:34537208-34537700	promoter	-1962	TraesCSU02G042500.1	2	-	rep-2_peak_1422	-	-	-	-	-	-	rep-2_peak_1422	5.11779	8.61314	4.37877	chrUn:34537208-34537700	34537654	TraesCSU02G042500	Monoterpene synthase
Merged-chr1B-339333463-1	chr1B:339333334-339333593	Intergenic	31347	TraesCS1B02G189400.1	2	-	rep-2_peak_87	-	-	-	-	-	-	rep-2_peak_87	2.09	11.4573	6.82155	chr1B:339333334-339333593	339333431	TraesCS1B02G189400	Lipid transfer protein
Merged-chr7A-296611608-1	chr7A:296611462-296611754	Intergenic	5973	TraesCS7A02G367300LC.1	1	rep-1_peak_2085	-	rep-1_peak_2085	6.06139	8.5787	4.4741	chr7A:296611462-296611754	296611620	-	-	-	-	-	-	TraesCS7A02G367300LC	50S ribosomal protein L10
Merged-chr1B-191621111-1	chr1B:191620979-191621244	Intergenic	-334075	TraesCS1B02G142400.1	1	rep-1_peak_144	-	rep-1_peak_144	2.6586	6.19501	2.56956	chr1B:191620979-191621244	191621095	-	-	-	-	-	-	TraesCS1B02G142400	Mitochondrial carrier family
Merged-chr4A-43389631-1	chr4A:43389508-43389754	Intergenic	-15726	TraesCS4A02G048500LC.1	2	-	rep-2_peak_580	-	-	-	-	-	-	rep-2_peak_580	4.72099	6.09926	2.37418	chr4A:43389508-43389754	43389547	TraesCS4A02G048500LC	Transposase
Merged-chr6D-112093729-1	chr6D:112093605-112093854	Intergenic	160574	TraesCS6D02G176400LC.1	1	rep-1_peak_1983	-	rep-1_peak_1983	4.95476	6.54878	2.83485	chr6D:112093605-112093854	112093762	-	-	-	-	-	-	TraesCS6D02G176400LC	Zinc finger MYM-type protein 1
Merged-chr4B-598581062-1	chr4B:598580938-598581187	Intergenic	40794	TraesCS4B02G496400LC.1	1	rep-1_peak_1334	-	rep-1_peak_1334	4.95476	6.54878	2.83485	chr4B:598580938-598581187	598581057	-	-	-	-	-	-	TraesCS4B02G496400LC	Acyl-CoA-binding domain-containing protein 6
Merged-chr1B-432336432-1	chr1B:432336305-432336559	Intergenic	12736	TraesCS1B02G243300.1	1	rep-1_peak_191	-	rep-1_peak_191	3.29686	5.51134	2.05237	chr1B:432336305-432336559	432336474	-	-	-	-	-	-	TraesCS1B02G243300	Fatty acid oxidation complex subunit alpha
Merged-chr5D-301507406-1	chr5D:301507267-301507546	Intergenic	-19319	TraesCS5D02G198400.1	2	-	rep-2_peak_980	-	-	-	-	-	-	rep-2_peak_980	4.57904	6.07273	2.37418	chr5D:301507267-301507546	301507423	TraesCS5D02G198400	Skp1-like protein 1a
Merged-chr2D-641405767-1	chr2D:641405627-641405908	Intergenic	34461	TraesCS2D02G711900LC.1	2	-	rep-2_peak_378	-	-	-	-	-	-	rep-2_peak_378	4.57904	6.07273	2.37418	chr2D:641405627-641405908	641405825	TraesCS2D02G711900LC	Retrotransposon protein, putative, unclassified, expressed
Merged-chr2B-258941681-1	chr2B:258941531-258941832	Intergenic	-67735	TraesCS2B02G249900.1	2	-	rep-2_peak_258	-	-	-	-	-	-	rep-2_peak_258	6.06985	8.59462	4.36581	chr2B:258941531-258941832	258941766	TraesCS2B02G249900	Kinase family protein
Merged-chr1A-245285864-1	chr1A:245285742-245285987	Intergenic	35545	TraesCS1A02G238900LC.1	1	rep-1_peak_58	-	rep-1_peak_58	6.3704	9.1793	4.97278	chr1A:245285742-245285987	245285843	-	-	-	-	-	-	TraesCS1A02G238900LC	Retrotransposon protein, putative, unclassified
Merged-chrUn-87722859-1	chrUn:87722736-87722982	Intergenic	6030	TraesCSU02G165800LC.1	2	-	rep-2_peak_1442	-	-	-	-	-	-	rep-2_peak_1442	3.32799	6.66914	2.84769	chrUn:87722736-87722982	87722938	TraesCSU02G165800LC	receptor kinase 3
Merged-chr5D-555997455-1	chr5D:555997287-555997624	Intergenic	19607	TraesCS5D02G548400.1	2	-	rep-2_peak_1013	-	-	-	-	-	-	rep-2_peak_1013	4.72099	6.09926	2.37418	chr5D:555997287-555997624	555997339	TraesCS5D02G548400	Disease resistance protein RPM1
Merged-chr2D-625011045-1	chr2D:625010913-625011178	Intergenic	-12607	TraesCS2D02G669100LC.1	1	rep-1_peak_723	-	rep-1_peak_723	2.66977	7.18843	3.32881	chr2D:625010913-625011178	625011023	-	-	-	-	-	-	TraesCS2D02G669100LC	Cysteine--tRNA ligase
Merged-chr4A-701876559-1	chr4A:701876424-701876695	Intergenic	-7476	TraesCS4A02G430600.1	1	rep-1_peak_1212	-	rep-1_peak_1212	4.03374	14.797	9.93897	chr4A:701876424-701876695	701876522	-	-	-	-	-	-	TraesCS4A02G430600	Scarecrow transcription factor family protein
Merged-chr5B-58266542-1	chr5B:58266421-58266664	Intergenic	64486	TraesCS5B02G081600LC.1	1	rep-1_peak_1535	-	rep-1_peak_1535	4.18346	7.81911	3.85103	chr5B:58266421-58266664	58266563	-	-	-	-	-	-	TraesCS5B02G081600LC	GDSL-like Lipase/Acylhydrolase superfamily protein
Merged-chr5B-14806767-1	chr5B:14806557-14806978	Intergenic	46309	TraesCS5B02G019100LC.1	2	-	rep-2_peak_867	-	-	-	-	-	-	rep-2_peak_867	3.99346	6.10677	2.38038	chr5B:14806557-14806978	14806731	TraesCS5B02G019100LC	Retrotransposon protein, putative, Ty1-copia subclass
Merged-chr4A-135380870-1	chr4A:135380733-135381007	Intergenic	25767	TraesCS4A02G110800.1	1	rep-1_peak_1094	-	rep-1_peak_1094	4.53318	9.75738	5.45736	chr4A:135380733-135381007	135380891	-	-	-	-	-	-	TraesCS4A02G110800	Transcription factor bHLH140
Merged-chr1B-121245797-1	chr1B:121245661-121245934	Intergenic	2715	TraesCS1B02G180700LC.1	2	-	rep-2_peak_69	-	-	-	-	-	-	rep-2_peak_69	8.13667	12.7523	7.96862	chr1B:121245661-121245934	121245840	TraesCS1B02G180700LC	Transposase
Merged-chr5A-656265831-1	chr5A:656265708-656265955	Intergenic	29035	TraesCS5A02G650600LC.1	2	-	rep-2_peak_858	-	-	-	-	-	-	rep-2_peak_858	5.8651	8.25693	4.09877	chr5A:656265708-656265955	656265823	TraesCS5A02G650600LC	HAT dimerization
Merged-chr3D-487565732-1	chr3D:487565605-487565860	Intergenic	153916	TraesCS3D02G374200.1	1	rep-1_peak_1040	-	rep-1_peak_1040	4.51484	5.72579	2.17568	chr3D:487565605-487565860	487565764	-	-	-	-	-	-	TraesCS3D02G374200	Photosystem II 22 kDa protein, chloroplastic
Merged-chr5D-374159684-1	chr5D:374159563-374159806	Intergenic	5501	TraesCS5D02G349700LC.1	1	rep-1_peak_1707	-	rep-1_peak_1707	5.71187	8.61936	4.50241	chr5D:374159563-374159806	374159660	-	-	-	-	-	-	TraesCS5D02G349700LC	Retrotransposon protein, putative, unclassified
Merged-chr3D-238524679-1	chr3D:238524542-238524816	Intergenic	-30061	TraesCS3D02G201200.1	1	rep-1_peak_1001	-	rep-1_peak_1001	7.73972	12.0121	7.43234	chr3D:238524542-238524816	238524703	-	-	-	-	-	-	TraesCS3D02G201200	Nucleolar RNA binding protein
Merged-chr2D-108802830-1	chr2D:108802699-108802961	Intergenic	32975	TraesCS2D02G163800.1	1	rep-1_peak_634	-	rep-1_peak_634	4.95476	6.54878	2.83485	chr2D:108802699-108802961	108802787	-	-	-	-	-	-	TraesCS2D02G163800	Origin recognition complex subunit 6
Merged-chr7B-10977736-1	chr7B:10977592-10977880	Intergenic	4370	TraesCS7B02G020000LC.1	1	rep-1_peak_2166	-	rep-1_peak_2166	5.15981	6.89164	3.07422	chr7B:10977592-10977880	10977757	-	-	-	-	-	-	TraesCS7B02G020000LC	ATP-dependent DNA helicase PIF1
Merged-chr2B-34606954-1	chr2B:34606810-34607098	Intergenic	28267	TraesCS2B02G068100.1	2	-	rep-2_peak_234	-	-	-	-	-	-	rep-2_peak_234	4.72099	6.09926	2.37418	chr2B:34606810-34607098	34607068	TraesCS2B02G068100	Pantothenate synthetase
Merged-chr3D-209429522-1	chr3D:209429387-209429657	Intergenic	-119829	TraesCS3D02G243600LC.1	1	rep-1_peak_997	-	rep-1_peak_997	4.53065	8.20038	4.14431	chr3D:209429387-209429657	209429524	-	-	-	-	-	-	TraesCS3D02G243600LC	Retrotransposon protein, putative, unclassified
Merged-chr1D-130954010-1	chr1D:130953820-130954200	Intergenic	46747	TraesCS1D02G172100LC.1	1	rep-1_peak_259	-	rep-1_peak_259	6.3704	9.1793	4.97278	chr1D:130953820-130954200	130953942	-	-	-	-	-	-	TraesCS1D02G172100LC	NAC domain protein
Merged-chr2D-62103405-1	chr2D:62103275-62103536	Intergenic	34447	TraesCS2D02G112000.1	1	rep-1_peak_619	-	rep-1_peak_619	4.11802	5.17251	1.82733	chr2D:62103275-62103536	62103409	-	-	-	-	-	-	TraesCS2D02G112000	Multidrug resistance protein MdtC
Merged-chr2D-519965161-1	chr2D:519965039-519965284	Intergenic	-62515	TraesCS2D02G513500LC.1	1	rep-1_peak_697	-	rep-1_peak_697	2.99535	14.016	9.23015	chr2D:519965039-519965284	519965145	-	-	-	-	-	-	TraesCS2D02G513500LC	Deoxyuridine 5&apos;-triphosphate nucleotidohydrolase
Merged-chr5D-324441814-1	chr5D:324441679-324441949	Intergenic	-15319	TraesCS5D02G288800LC.1	2	-	rep-2_peak_984	-	-	-	-	-	-	rep-2_peak_984	6.61417	10.3811	5.88207	chr5D:324441679-324441949	324441802	TraesCS5D02G288800LC	Cytochrome p450 78a7
Merged-chr1B-17994375-1	chr1B:17994243-17994508	Intergenic	1698	TraesCS1B02G036900LC.1	1	rep-1_peak_110	-	rep-1_peak_110	5.66258	7.83872	3.85159	chr1B:17994243-17994508	17994387	-	-	-	-	-	-	TraesCS1B02G036900LC	NAC domain protein
Merged-chr5B-61506188-1	chr5B:61506057-61506320	Intergenic	-24923	TraesCS5B02G085100LC.1	1	rep-1_peak_1537	-	rep-1_peak_1537	2.0077	6.98901	3.16076	chr5B:61506057-61506320	61506172	-	-	-	-	-	-	TraesCS5B02G085100LC	RNA-directed DNA polymerase (Reverse transcriptase)-related family protein
Merged-chr6A-82590989-1	chr6A:82590834-82591144	Intergenic	-163970	TraesCS6A02G151000LC.1	2	-	rep-2_peak_1019	-	-	-	-	-	-	rep-2_peak_1019	4.72099	6.09926	2.37418	chr6A:82590834-82591144	82591043	TraesCS6A02G151000LC	Protein FAR1-RELATED SEQUENCE 5
Merged-chr1A-446859132-1	chr1A:446858994-446859270	Intergenic	-146200	TraesCS1A02G255100.1	1	rep-1_peak_90	-	rep-1_peak_90	5.65753	9.51917	5.25792	chr1A:446858994-446859270	446859085	-	-	-	-	-	-	TraesCS1A02G255100	Gibberellin receptor GID1a
Merged-chr1A-412704038-1	chr1A:412703865-412704211	Intergenic	-126912	TraesCS1A02G371000LC.1	1	rep-1_peak_86	-	rep-1_peak_86	8.49387	13.457	8.72596	chr1A:412703865-412704211	412704080	-	-	-	-	-	-	TraesCS1A02G371000LC	Unknown protein
Merged-chr2A-675010611-1	chr2A:675010488-675010735	Intergenic	-65131	TraesCS2A02G577610LC.1	2	-	rep-2_peak_220	-	-	-	-	-	-	rep-2_peak_220	6.30872	9.57784	5.20827	chr2A:675010488-675010735	675010602	TraesCS2A02G577610LC	Protein FAR1-RELATED SEQUENCE 5
Merged-chr1B-176395165-1	chr1B:176395041-176395289	Intergenic	-361800	TraesCS1B02G231000LC.1	2	-	rep-2_peak_77	-	-	-	-	-	-	rep-2_peak_77	4.91274	13.6646	8.79938	chr1B:176395041-176395289	176395149	TraesCS1B02G231000LC	Retrotransposon protein, putative, LINE subclass
Merged-chr5D-453698541-1	chr5D:453698418-453698664	Intergenic	-74319	TraesCS5D02G383900.1	2	-	rep-2_peak_1006	-	-	-	-	-	-	rep-2_peak_1006	4.68701	8.1801	4.04791	chr5D:453698418-453698664	453698534	TraesCS5D02G383900	DNA-directed RNA polymerase subunit beta
Merged-chr1D-206992708-1	chr1D:206992582-206992834	promoter	160	TraesCS1D02G230600LC.1	2	-	rep-2_peak_128	-	-	-	-	-	-	rep-2_peak_128	4.28478	7.73175	3.67521	chr1D:206992582-206992834	206992619	TraesCS1D02G230600LC	Retrovirus-related Pol polyprotein from transposon gypsy
Merged-chr6B-567389987-1	chr6B:567389839-567390136	Intergenic	-3682	TraesCS6B02G319400.1	1	rep-1_peak_1947	-	rep-1_peak_1947	3.77169	5.02901	1.70356	chr6B:567389839-567390136	567390073	-	-	-	-	-	-	TraesCS6B02G319400	LAG1 longevity assurance-like protein
Merged-chr4A-648743904-1	chr4A:648743750-648744059	Intergenic	-33876	TraesCS4A02G549400LC.1	1	rep-1_peak_1179	-	rep-1_peak_1179	4.25237	11.4965	6.97987	chr4A:648743750-648744059	648743877	-	-	-	-	-	-	TraesCS4A02G549400LC	modifier of snc1
Merged-chr7B-281977814-1	chr7B:281977653-281977976	Intergenic	-139309	TraesCS7B02G303100LC.1	2	-	rep-2_peak_1311	-	-	-	-	-	-	rep-2_peak_1311	5.6462	12.0896	7.38118	chr7B:281977653-281977976	281977751	TraesCS7B02G303100LC	Retrotransposon protein, putative, unclassified
Merged-chr1A-14370661-1	chr1A:14370503-14370819	Intergenic	61210	TraesCS1A02G031000.1	2	-	rep-2_peak_3	-	-	-	-	-	-	rep-2_peak_3	6.53538	11.3378	6.72021	chr1A:14370503-14370819	14370688	TraesCS1A02G031000	Glycosyltransferase
Merged-chr5A-95480306-1	chr5A:95480165-95480447	Intergenic	42543	TraesCS5A02G117700LC.1	1	rep-1_peak_1438	-	rep-1_peak_1438	7.09474	10.6721	6.24891	chr5A:95480165-95480447	95480332	-	-	-	-	-	-	TraesCS5A02G117700LC	Retrotransposon protein, putative, Ty3-gypsy subclass
Merged-chr2A-354496014-1	chr2A:354495879-354496150	Intergenic	-33915	TraesCS2A02G245600.1	1	rep-1_peak_387	-	rep-1_peak_387	5.19928	6.96221	3.13656	chr2A:354495879-354496150	354496115	-	-	-	-	-	-	TraesCS2A02G245600	Dynein light chain
Merged-chr3A-409248120-1	chr3A:409247999-409248242	Intergenic	-40170	TraesCS3A02G338900LC.1	1	rep-1_peak_796	-	rep-1_peak_796	4.51484	5.72579	2.17568	chr3A:409247999-409248242	409248099	-	-	-	-	-	-	TraesCS3A02G338900LC	Mediator of RNA polymerase II transcription subunit 16
Merged-chr7B-279654160-2	chr7B:279653993-279654337	Intergenic	-178639	TraesCS7B02G302700LC.1	1&2	rep-1_peak_2217	rep-2_peak_1310	rep-1_peak_2217	4.75989	6.57508	2.84527	chr7B:279654027-279654285	279654169	rep-2_peak_1310	6.61417	10.3811	5.88207	chr7B:279653993-279654337	279654221	TraesCS7B02G302700LC	Kinesin-like protein
Merged-chr1D-210297190-1	chr1D:210297056-210297324	Intergenic	55290	TraesCS1D02G236700LC.1	1	rep-1_peak_268	-	rep-1_peak_268	5.66258	7.83872	3.85159	chr1D:210297056-210297324	210297126	-	-	-	-	-	-	TraesCS1D02G236700LC	Transposon Ty3-I Gag-Pol polyprotein
Merged-chr7D-203497161-1	chr7D:203497012-203497310	TTS (TraesCS7D02G292200LC.1)	803	TraesCS7D02G292200LC.1	1	rep-1_peak_2341	-	rep-1_peak_2341	4.72584	9.52826	5.26648	chr7D:203497012-203497310	203497197	-	-	-	-	-	-	TraesCS7D02G292200LC	NADH dehydrogenase subunit 9
Merged-chrUn-356134927-1	chrUn:356134653-356135202	Intergenic	26466	TraesCSU02G507500LC.1	1	rep-1_peak_2580	-	rep-1_peak_2580	2.08788	29.2963	23.6103	chrUn:356134653-356135202	356134765	-	-	-	-	-	-	TraesCSU02G507500LC	transmembrane protein, putative (DUF594)
Merged-chr6B-470091559-1	chr6B:470091436-470091683	Intergenic	40282	TraesCS6B02G259900.2	2	-	rep-2_peak_1129	-	-	-	-	-	-	rep-2_peak_1129	4.43542	6.85411	2.99639	chr6B:470091436-470091683	470091612	TraesCS6B02G259900	B-block binding subunit of TFIIIC
Merged-chr5D-206032903-2	chr5D:206032767-206033036	Intergenic	37877	TraesCS5D02G199700LC.1	1&2	rep-1_peak_1680	rep-2_peak_965	rep-1_peak_1680	5.15981	6.89164	3.07422	chr5D:206032767-206033020	206032863	rep-2_peak_965	6.06985	8.59462	4.36581	chr5D:206032789-206033036	206032863	TraesCS5D02G199700LC	TCP transcription factor
Merged-chrUn-301051714-1	chrUn:301051585-301051844	Intergenic	-27837	TraesCSU02G390800LC.1	1	rep-1_peak_2547	-	rep-1_peak_2547	3.67081	11.2644	6.77289	chrUn:301051585-301051844	301051747	-	-	-	-	-	-	TraesCSU02G390800LC	Reverse transcriptase-like protein
Merged-chr2A-118596004-1	chr2A:118595878-118596130	Intergenic	-35112	TraesCS2A02G175000LC.1	1	rep-1_peak_336	-	rep-1_peak_336	4.61224	12.5085	7.87855	chr2A:118595878-118596130	118595988	-	-	-	-	-	-	TraesCS2A02G175000LC	RNA-directed DNA polymerase (Reverse transcriptase)-related family protein
Merged-chr3A-247630594-1	chr3A:247630464-247630724	Intergenic	-29895	TraesCS3A02G255700LC.1	2	-	rep-2_peak_410	-	-	-	-	-	-	rep-2_peak_410	5.39542	7.32167	3.33381	chr3A:247630464-247630724	247630570	TraesCS3A02G255700LC	Pol polyprotein
Merged-chr1D-377116959-1	chr1D:377116813-377117106	Intergenic	-70557	TraesCS1D02G279400.1	2	-	rep-2_peak_142	-	-	-	-	-	-	rep-2_peak_142	4.72099	6.09926	2.37418	chr1D:377116813-377117106	377116983	TraesCS1D02G279400	RING/FYVE/PHD zinc finger superfamily protein
Merged-chr2A-210021410-1	chr2A:210021264-210021556	Intergenic	86625	TraesCS2A02G247800LC.1	2	-	rep-2_peak_165	-	-	-	-	-	-	rep-2_peak_165	4.39793	5.61377	2.03382	chr2A:210021264-210021556	210021302	TraesCS2A02G247800LC	Heat shock protein
Merged-chr1A-195560602-1	chr1A:195560479-195560726	Intergenic	80276	TraesCS1A02G207300LC.1	1	rep-1_peak_38	-	rep-1_peak_38	7.72128	12.8841	8.21359	chr1A:195560479-195560726	195560615	-	-	-	-	-	-	TraesCS1A02G207300LC	Transposon Ty3-I Gag-Pol polyprotein
Merged-chr4A-183110114-1	chr4A:183109984-183110245	Intergenic	-45676	TraesCS4A02G154500LC.1	2	-	rep-2_peak_600	-	-	-	-	-	-	rep-2_peak_600	7.86437	15.2553	10.2465	chr4A:183109984-183110245	183110116	TraesCS4A02G154500LC	Protein FAR1-RELATED SEQUENCE 5
Merged-chr3D-512825866-1	chr3D:512825744-512825989	Intergenic	-81807	TraesCS3D02G398300.1	2	-	rep-2_peak_566	-	-	-	-	-	-	rep-2_peak_566	6.05378	8.56441	4.35726	chr3D:512825744-512825989	512825846	TraesCS3D02G398300	Aspartic proteinase nepenthesin-1
Merged-chr1B-684429548-1	chr1B:684429406-684429691	Intergenic	-80250	TraesCS1B02G789000LC.1	1	rep-1_peak_237	-	rep-1_peak_237	5.80479	8.10794	4.07235	chr1B:684429406-684429691	684429476	-	-	-	-	-	-	TraesCS1B02G789000LC	Acetate kinase
Merged-chr1B-540908168-1	chr1B:540908039-540908297	Intergenic	62199	TraesCS1B02G547400LC.1	1	rep-1_peak_208	-	rep-1_peak_208	5.66258	7.83872	3.85159	chr1B:540908039-540908297	540908075	-	-	-	-	-	-	TraesCS1B02G547400LC	GDSL-like lipase/acylhydrolase superfamily protein
Merged-chr1A-284959641-1	chr1A:284959494-284959789	Intergenic	-45907	TraesCS1A02G159300.2	2	-	rep-2_peak_30	-	-	-	-	-	-	rep-2_peak_30	5.30999	8.28536	4.11866	chr1A:284959494-284959789	284959678	TraesCS1A02G159300	Nascent polypeptide-associated complex subunit beta
Merged-chr2A-388392926-1	chr2A:388392768-388393084	Intergenic	72106	TraesCS2A02G354700LC.1	1	rep-1_peak_391	-	rep-1_peak_391	5.15981	6.89164	3.07422	chr2A:388392768-388393084	388392865	-	-	-	-	-	-	TraesCS2A02G354700LC	Retrotransposon protein, putative, unclassified
Merged-chr5A-58389488-1	chr5A:58389360-58389617	Intergenic	78359	TraesCS5A02G089600LC.1	2	-	rep-2_peak_804	-	-	-	-	-	-	rep-2_peak_804	6.74428	9.91288	5.47827	chr5A:58389360-58389617	58389435	TraesCS5A02G089600LC	Retrovirus-related Pol polyprotein from transposon TNT 1-94
Merged-chrUn-170824548-1	chrUn:170824410-170824687	Intergenic	140994	TraesCSU02G240500LC.1	1	rep-1_peak_2476	-	rep-1_peak_2476	3.11841	6.34352	2.68357	chrUn:170824410-170824687	170824558	-	-	-	-	-	-	TraesCSU02G240500LC	Aquaporin
Merged-chr3A-197472087-1	chr3A:197471960-197472214	Intergenic	-34801	TraesCS3A02G227400LC.1	1	rep-1_peak_758	-	rep-1_peak_758	5.15981	6.89164	3.07422	chr3A:197471960-197472214	197472056	-	-	-	-	-	-	TraesCS3A02G227400LC	Longitudinals lacking protein, isoforms A/B/D/L
Merged-chrUn-339446855-1	chrUn:339446627-339447084	Intergenic	-3653	TraesCSU02G474100LC.1	1	rep-1_peak_2562	-	rep-1_peak_2562	5.65753	9.51917	5.25792	chrUn:339446627-339447084	339446981	-	-	-	-	-	-	TraesCSU02G474100LC	Endonuclease/exonuclease/phosphatase family protein
Merged-chr6B-137218924-1	chr6B:137218785-137219063	Intergenic	160698	TraesCS6B02G210300LC.1	1	rep-1_peak_1861	-	rep-1_peak_1861	6.41187	11.5235	7.00334	chr6B:137218785-137219063	137218822	-	-	-	-	-	-	TraesCS6B02G210300LC	Polynucleotidyl transferase, ribonuclease H-like superfamily protein
Merged-chr5B-476735952-1	chr5B:476735807-476736098	Intergenic	54995	TraesCS5B02G459800LC.1	2	-	rep-2_peak_928	-	-	-	-	-	-	rep-2_peak_928	6.59823	9.65187	5.26088	chr5B:476735807-476736098	476735933	TraesCS5B02G459800LC	Polynucleotidyl transferase, ribonuclease H-like superfamily protein
Merged-chr7A-690079786-1	chr7A:690079647-690079925	Intergenic	18894	TraesCS7A02G709600LC.1	1	rep-1_peak_2149	-	rep-1_peak_2149	5.66258	7.83872	3.85159	chr7A:690079647-690079925	690079773	-	-	-	-	-	-	TraesCS7A02G709600LC	Myb/SANT-like DNA-binding domain protein
Merged-chr7B-546578-2	chr7B:546449-546717	Intergenic	-56559	TraesCS7B02G001600.2	1&2	rep-1_peak_2161	rep-2_peak_1275	rep-1_peak_2161	2.42833	49.6058	43.2936	chr7B:546455-546717	546607	rep-2_peak_1275	2.4092	39.3501	33.2187	chr7B:546449-546694	546589	TraesCS7B02G001600	UPF0176 protein
Merged-chr3B-560832369-1	chr3B:560832242-560832497	Intergenic	42570	TraesCS3B02G350600.1	2	-	rep-2_peak_502	-	-	-	-	-	-	rep-2_peak_502	2.58027	15.8766	10.8151	chr3B:560832242-560832497	560832352	TraesCS3B02G350600	ATP-dependent protease La (LON) domain protein
Merged-chr2B-238563478-1	chr2B:238563353-238563603	Intergenic	-4549	TraesCS2B02G326800LC.1	1	rep-1_peak_524	-	rep-1_peak_524	4.11802	5.17251	1.82733	chr2B:238563353-238563603	238563380	-	-	-	-	-	-	TraesCS2B02G326800LC	Cleavage and polyadenylation specificity factor subunit 3
Merged-chr5D-374192032-1	chr5D:374191909-374192156	Intergenic	-8088	TraesCS5D02G270500.1	1	rep-1_peak_1708	-	rep-1_peak_1708	4.9032	7.62559	3.69357	chr5D:374191909-374192156	374192092	-	-	-	-	-	-	TraesCS5D02G270500	Oligopeptide transporter, putative
Merged-chr4A-436476522-1	chr4A:436476341-436476704	Intergenic	16142	TraesCS4A02G297400LC.1	1	rep-1_peak_1125	-	rep-1_peak_1125	4.14886	5.85866	2.27588	chr4A:436476341-436476704	436476599	-	-	-	-	-	-	TraesCS4A02G297400LC	inner centromere protein, ARK-binding region protein
Merged-chr4A-1865464-1	chr4A:1865337-1865591	Intergenic	11688	TraesCS4A02G001900.1	1	rep-1_peak_1060	-	rep-1_peak_1060	4.53318	9.75738	5.45736	chr4A:1865337-1865591	1865423	-	-	-	-	-	-	TraesCS4A02G001900	Zinc finger protein
Merged-chrUn-384870799-1	chrUn:384870655-384870944	Intergenic	20589	TraesCSU02G556500LC.1	1	rep-1_peak_2608	-	rep-1_peak_2608	5.43721	7.4003	3.50956	chrUn:384870655-384870944	384870890	-	-	-	-	-	-	TraesCSU02G556500LC	ROP-interactive CRIB motif-containing protein 10
Merged-chr2D-161980390-1	chr2D:161980246-161980534	Intergenic	-70768	TraesCS2D02G207900.1	1	rep-1_peak_643	-	rep-1_peak_643	3.80791	4.69382	1.43548	chr2D:161980246-161980534	161980469	-	-	-	-	-	-	TraesCS2D02G207900	HVA22-like protein
Merged-chr7B-375032470-2	chr7B:375032282-375032634	Intergenic	-45935	TraesCS7B02G204700.1	1&2	rep-1_peak_2242	rep-2_peak_1319	rep-1_peak_2242	4.14886	5.85866	2.27588	chr7B:375032282-375032625	375032397	rep-2_peak_1319	5.11779	8.61314	4.37877	chr7B:375032340-375032634	375032528	TraesCS7B02G204700	Small nuclear ribonucleoprotein family protein
Merged-chr1B-510223914-1	chr1B:510223770-510224059	promoter	-1006	TraesCS1B02G519000LC.1	2	-	rep-2_peak_102	-	-	-	-	-	-	rep-2_peak_102	6.59823	9.65187	5.26088	chr1B:510223770-510224059	510223891	TraesCS1B02G519000LC	Copia-like polyprotein
Merged-chr6B-245814274-1	chr6B:245814121-245814428	Intergenic	92644	TraesCS6B02G316700LC.1	2	-	rep-2_peak_1104	-	-	-	-	-	-	rep-2_peak_1104	8.06451	12.5738	7.81376	chr6B:245814121-245814428	245814229	TraesCS6B02G316700LC	RNA-directed DNA polymerase (reverse transcriptase)-related family protein
Merged-chr7A-316420187-1	chr7A:316420054-316420320	Intergenic	-113600	TraesCS7A02G380500LC.1	1	rep-1_peak_2091	-	rep-1_peak_2091	3.86986	4.61692	1.39945	chr7A:316420054-316420320	316420192	-	-	-	-	-	-	TraesCS7A02G380500LC	RNA-directed DNA polymerase (reverse transcriptase)-related family protein
Merged-chr1B-495237842-1	chr1B:495237674-495238011	Intergenic	143244	TraesCS1B02G284900.1	1	rep-1_peak_202	-	rep-1_peak_202	5.23588	7.57863	3.65634	chr1B:495237674-495238011	495237779	-	-	-	-	-	-	TraesCS1B02G284900	E3 ubiquitin-protein ligase
Merged-chrUn-114539884-1	chrUn:114539754-114540015	Intergenic	-150001	TraesCSU02G209600LC.1	1	rep-1_peak_2450	-	rep-1_peak_2450	4.51484	5.72579	2.17568	chrUn:114539754-114540015	114539786	-	-	-	-	-	-	TraesCSU02G209600LC	Cortactin-binding protein 2
Merged-chr2A-172033773-1	chr2A:172033635-172033911	Intergenic	10308	TraesCS2A02G212500LC.1	1	rep-1_peak_350	-	rep-1_peak_350	4.95476	6.54878	2.83485	chr2A:172033635-172033911	172033703	-	-	-	-	-	-	TraesCS2A02G212500LC	Retrotransposon protein, putative, unclassified
Merged-chr3D-354526504-1	chr3D:354526370-354526639	Intergenic	-83490	TraesCS3D02G253100.1	2	-	rep-2_peak_551	-	-	-	-	-	-	rep-2_peak_551	5.8651	8.25693	4.09877	chr3D:354526370-354526639	354526509	TraesCS3D02G253100	Anoctamin-like protein
Merged-chr4B-311345487-1	chr4B:311345355-311345619	Intergenic	12038	TraesCS4B02G269100LC.1	2	-	rep-2_peak_714	-	-	-	-	-	-	rep-2_peak_714	7.33137	11.0922	6.50577	chr4B:311345355-311345619	311345492	TraesCS4B02G269100LC	Retrovirus-related Pol polyprotein from transposon TNT 1-94
Merged-chr7B-723070033-1	chr7B:723069873-723070193	Intergenic	-9537	TraesCS7B02G781100LC.1	1	rep-1_peak_2299	-	rep-1_peak_2299	4.78084	6.23855	2.59416	chr7B:723069873-723070193	723070015	-	-	-	-	-	-	TraesCS7B02G781100LC	Zinc finger MYM-type-like protein
Merged-chr5B-518004377-1	chr5B:518004245-518004510	Intergenic	17130	TraesCS5B02G334800.1	1	rep-1_peak_1618	-	rep-1_peak_1618	4.51484	5.72579	2.17568	chr5B:518004245-518004510	518004268	-	-	-	-	-	-	TraesCS5B02G334800	DNA topoisomerase
Merged-chr5D-128400586-1	chr5D:128400444-128400729	Intergenic	-82929	TraesCS5D02G151500LC.1	2	-	rep-2_peak_961	-	-	-	-	-	-	rep-2_peak_961	6.59823	9.65187	5.26088	chr5D:128400444-128400729	128400549	TraesCS5D02G151500LC	Retrovirus-related Pol polyprotein from transposon TNT 1-94
Merged-chrUn-432013163-1	chrUn:432012994-432013333	Intergenic	25487	TraesCSU02G623300LC.1	2	-	rep-2_peak_1563	-	-	-	-	-	-	rep-2_peak_1563	4.57904	6.07273	2.37418	chrUn:432012994-432013333	432013161	TraesCSU02G623300LC	tRNA (guanine-N(1)-)-methyltransferase
Merged-chr4D-24875667-1	chr4D:24875518-24875817	Intergenic	73018	TraesCS4D02G040200LC.1	1	rep-1_peak_1364	-	rep-1_peak_1364	3.46688	10.0461	5.71596	chr4D:24875518-24875817	24875596	-	-	-	-	-	-	TraesCS4D02G040200LC	Protein FAR1-RELATED SEQUENCE 5
Merged-chr4D-348689644-1	chr4D:348689488-348689800	Intergenic	-8137	TraesCS4D02G292700LC.1	2	-	rep-2_peak_780	-	-	-	-	-	-	rep-2_peak_780	6.74428	9.91288	5.47827	chr4D:348689488-348689800	348689674	TraesCS4D02G292700LC	ABC transporter G family member
Merged-chr4A-443400310-1	chr4A:443400188-443400433	Intergenic	9065	TraesCS4A02G301400LC.1	2	-	rep-2_peak_614	-	-	-	-	-	-	rep-2_peak_614	5.8651	8.25693	4.09877	chr4A:443400188-443400433	443400321	TraesCS4A02G301400LC	Coiled-coil domain-containing protein 57
Merged-chr5D-357627444-1	chr5D:357627321-357627567	Intergenic	4180	TraesCS5D02G327800LC.1	1	rep-1_peak_1706	-	rep-1_peak_1706	3.95104	7.07777	3.23349	chr5D:357627321-357627567	357627411	-	-	-	-	-	-	TraesCS5D02G327800LC	Far1-like
Merged-chr6D-94731047-1	chr6D:94730923-94731171	Intergenic	-20562	TraesCS6D02G129500.1	1	rep-1_peak_1978	-	rep-1_peak_1978	5.59073	7.69613	3.75073	chr6D:94730923-94731171	94730979	-	-	-	-	-	-	TraesCS6D02G129500	arginine N-methyltransferase, putative (DUF688)
Merged-chr6D-376537060-1	chr6D:376536937-376537184	Intergenic	-92461	TraesCS6D02G266600.1	1	rep-1_peak_2017	-	rep-1_peak_2017	4.37257	7.02963	3.19191	chr6D:376536937-376537184	376537061	-	-	-	-	-	-	TraesCS6D02G266600	F-box family protein
Merged-chr7B-415193056-1	chr7B:415192912-415193200	Intergenic	-109642	TraesCS7B02G403700LC.1	1	rep-1_peak_2249	-	rep-1_peak_2249	7.07823	10.5653	6.16649	chr7B:415192912-415193200	415193005	-	-	-	-	-	-	TraesCS7B02G403700LC	AT hook motif-containing protein, putative
Merged-chr2D-543329735-1	chr2D:543329611-543329859	promoter	214	TraesCS2D02G539900LC.1	2	-	rep-2_peak_365	-	-	-	-	-	-	rep-2_peak_365	6.48253	12.4502	7.7076	chr2D:543329611-543329859	543329785	TraesCS2D02G539900LC	Retrotransposon protein, putative, Ty3-gypsy subclass
Merged-chr4D-331857196-1	chr4D:331857073-331857319	Intergenic	216260	TraesCS4D02G279500LC.1	1	rep-1_peak_1400	-	rep-1_peak_1400	5.03863	13.6514	8.89721	chr4D:331857073-331857319	331857191	-	-	-	-	-	-	TraesCS4D02G279500LC	Disease resistance protein RPP13
Merged-chr4B-97947152-2	chr4B:97947000-97947296	Intergenic	-21429	TraesCS4B02G095100.1	1&2	rep-1_peak_1258	rep-2_peak_697	rep-1_peak_1258	6.66385	10.8012	6.35717	chr4B:97947024-97947296	97947094	rep-2_peak_697	7.12295	11.5446	6.89609	chr4B:97947000-97947291	97947094	TraesCS4B02G095100	F-box family protein
Merged-chr2B-77478292-1	chr2B:77478162-77478422	Intergenic	-9823	TraesCS2B02G152100LC.1	2	-	rep-2_peak_242	-	-	-	-	-	-	rep-2_peak_242	7.41871	11.2722	6.66276	chr2B:77478162-77478422	77478283	TraesCS2B02G152100LC	Ketol-acid reductoisomerase (NADP(+))
Merged-chr6B-45100314-1	chr6B:45100170-45100459	Intergenic	63726	TraesCS6B02G067000.1	1	rep-1_peak_1852	-	rep-1_peak_1852	7.59938	11.7593	7.21113	chr6B:45100170-45100459	45100288	-	-	-	-	-	-	TraesCS6B02G067000	DENN domain-containing protein 5A
Merged-chr7D-199464932-1	chr7D:199464774-199465090	Intergenic	15722	TraesCS7D02G236400.1	1	rep-1_peak_2340	-	rep-1_peak_2340	3.80791	4.69382	1.43548	chr7D:199464774-199465090	199464798	-	-	-	-	-	-	TraesCS7D02G236400	Protein O-linked-mannose beta-1,4-N-acetylglucosaminyltransferase 2
Merged-chr3D-5978912-1	chr3D:5978785-5979039	Intergenic	-30283	TraesCS3D02G017500.1	1	rep-1_peak_960	-	rep-1_peak_960	4.24694	5.31608	1.88851	chr3D:5978785-5979039	5978941	-	-	-	-	-	-	TraesCS3D02G017500	UDP-N-acetylmuramate--L-alanine ligase
Merged-chr3B-433678633-1	chr3B:433678492-433678774	Intergenic	37458	TraesCS3B02G424000LC.1	2	-	rep-2_peak_486	-	-	-	-	-	-	rep-2_peak_486	3.19695	4.8959	1.5472	chr3B:433678492-433678774	433678607	TraesCS3B02G424000LC	flocculation protein
Merged-chr2B-49002233-2	chr2B:49001966-49002468	Intergenic	-79685	TraesCS2B02G086800.1	1&2	rep-1_peak_493	rep-2_peak_237	rep-1_peak_493	5.66227	8.25724	4.19181	chr2B:49002035-49002468	49002063	rep-2_peak_237	6.55412	9.97801	5.53604	chr2B:49001966-49002466	49002113	TraesCS2B02G086800	Vacuolar protein sorting-associated protein 54
Merged-chr7B-729117103-1	chr7B:729116954-729117253	Intergenic	-46601	TraesCS7B02G789700LC.1	2	-	rep-2_peak_1353	-	-	-	-	-	-	rep-2_peak_1353	4.39407	7.35428	3.3509	chr7B:729116954-729117253	729117188	TraesCS7B02G789700LC	Major facilitator superfamily protein
Merged-chr4B-327439237-1	chr4B:327439104-327439370	Intergenic	-67944	TraesCS4B02G282200LC.1	2	-	rep-2_peak_716	-	-	-	-	-	-	rep-2_peak_716	7.33137	11.0922	6.50577	chr4B:327439104-327439370	327439255	TraesCS4B02G282200LC	Far1-related sequence 5-like protein
Merged-chr2A-398751749-1	chr2A:398751536-398751963	Intergenic	-12785	TraesCS2A02G364400LC.1	2	-	rep-2_peak_182	-	-	-	-	-	-	rep-2_peak_182	4.06007	6.75041	2.91281	chr2A:398751536-398751963	398751893	TraesCS2A02G364400LC	Endonuclease/exonuclease/phosphatase family protein
Merged-chr1B-532361685-1	chr1B:532361545-532361825	Intergenic	13724	TraesCS1B02G309600.1	1	rep-1_peak_206	-	rep-1_peak_206	5.66258	7.83872	3.85159	chr1B:532361545-532361825	532361753	-	-	-	-	-	-	TraesCS1B02G309600	Epidermal patterning factor-like protein
Merged-chrUn-344749766-1	chrUn:344749639-344749894	Intergenic	-21770	TraesCSU02G484500LC.1	1	rep-1_peak_2569	-	rep-1_peak_2569	6.08019	12.1362	7.54053	chrUn:344749639-344749894	344749822	-	-	-	-	-	-	TraesCSU02G484500LC	Transposon Ty3-G Gag-Pol polyprotein
Merged-chr6A-134062777-1	chr6A:134062650-134062904	Intergenic	-108139	TraesCS6A02G150300.1	1	rep-1_peak_1765	-	rep-1_peak_1765	3.46462	5.18024	1.82986	chr6A:134062650-134062904	134062750	-	-	-	-	-	-	TraesCS6A02G150300	DNA-directed RNA polymerase subunit beta
Merged-chr7A-228942391-1	chr7A:228942269-228942514	Intergenic	-82206	TraesCS7A02G319600LC.1	1	rep-1_peak_2074	-	rep-1_peak_2074	6.44977	9.36949	5.12745	chr7A:228942269-228942514	228942314	-	-	-	-	-	-	TraesCS7A02G319600LC	zinc finger (C3HC4-type RING finger) family protein
Merged-chr5B-45454772-2	chr5B:45454634-45454910	Intergenic	62846	TraesCS5B02G041200.1	1&2	rep-1_peak_1532	rep-2_peak_870	rep-1_peak_1532	5.15981	6.89164	3.07422	chr5B:45454634-45454908	45454670	rep-2_peak_870	6.06985	8.59462	4.36581	chr5B:45454637-45454910	45454693	TraesCS5B02G041200	Glucan endo-1,3-beta-glucosidase, putative
Merged-chr7A-143710824-1	chr7A:143710690-143710959	Intergenic	141011	TraesCS7A02G188000.1	1	rep-1_peak_2058	-	rep-1_peak_2058	6.3704	9.1793	4.97278	chr7A:143710690-143710959	143710800	-	-	-	-	-	-	TraesCS7A02G188000	Reticulon-like protein
Merged-chr5A-603903628-1	chr5A:603903498-603903758	Intergenic	-107585	TraesCS5A02G415400.1	2	-	rep-2_peak_854	-	-	-	-	-	-	rep-2_peak_854	7.28277	11.0168	6.44313	chr5A:603903498-603903758	603903685	TraesCS5A02G415400	Elongation factor 1-alpha
Merged-chr4A-170465125-1	chr4A:170465003-170465247	Intergenic	-19039	TraesCS4A02G145900LC.1	2	-	rep-2_peak_596	-	-	-	-	-	-	rep-2_peak_596	4.72099	6.09926	2.37418	chr4A:170465003-170465247	170465087	TraesCS4A02G145900LC	Protein RRP5-like protein
Merged-chr4B-8619936-2	chr4B:8619806-8620069	Intergenic	4183	TraesCS4B02G011500LC.1	1&2	rep-1_peak_1247	rep-2_peak_686	rep-1_peak_1247	2.23703	18.2112	13.0898	chr4B:8619812-8620069	8619956	rep-2_peak_686	2.36357	18.6928	13.4249	chr4B:8619806-8620057	8619955	TraesCS4B02G011500LC	RNA-directed DNA polymerase (reverse transcriptase)-related family protein
Merged-chr7B-677200622-1	chr7B:677200486-677200759	Intergenic	-16814	TraesCS7B02G685100LC.1	1	rep-1_peak_2290	-	rep-1_peak_2290	4.75989	6.57508	2.84527	chr7B:677200486-677200759	677200629	-	-	-	-	-	-	TraesCS7B02G685100LC	Prostaglandin E2 receptor EP4 subtype
Merged-chr5B-263627376-1	chr5B:263627242-263627510	Intergenic	57312	TraesCS5B02G249200LC.1	1	rep-1_peak_1575	-	rep-1_peak_1575	4.6849	7.86745	3.87291	chr5B:263627242-263627510	263627366	-	-	-	-	-	-	TraesCS5B02G249200LC	Retrovirus-related Pol polyprotein from transposon TNT 1-94
Merged-chr4B-477325629-1	chr4B:477325484-477325775	Intergenic	46135	TraesCS4B02G397100LC.1	1	rep-1_peak_1313	-	rep-1_peak_1313	9.0438	16.7456	11.7278	chr4B:477325484-477325775	477325625	-	-	-	-	-	-	TraesCS4B02G397100LC	F-box family protein
Merged-chr6B-162919868-1	chr6B:162919731-162920006	Intergenic	-51024	TraesCS6B02G242300LC.1	2	-	rep-2_peak_1094	-	-	-	-	-	-	rep-2_peak_1094	5.79776	8.115	4.00189	chr6B:162919731-162920006	162919782	TraesCS6B02G242300LC	Protein Mei2
Merged-chr4B-145676663-1	chr4B:145676535-145676791	Intergenic	87537	TraesCS4B02G158500LC.1	2	-	rep-2_peak_706	-	-	-	-	-	-	rep-2_peak_706	5.39542	7.32167	3.33381	chr4B:145676535-145676791	145676651	TraesCS4B02G158500LC	DHHC-type zinc finger family protein
Merged-chr3B-527339552-1	chr3B:527339426-527339678	Intergenic	-36231	TraesCS3B02G326900.1	1	rep-1_peak_924	-	rep-1_peak_924	3.86986	4.61692	1.39945	chr3B:527339426-527339678	527339645	-	-	-	-	-	-	TraesCS3B02G326900	O-methyltransferase
Merged-chr6D-110493736-1	chr6D:110493612-110493861	Intergenic	9255	TraesCS6D02G174900LC.1	1	rep-1_peak_1982	-	rep-1_peak_1982	6.57366	9.75801	5.45736	chr6D:110493612-110493861	110493733	-	-	-	-	-	-	TraesCS6D02G174900LC	DNA-directed RNA polymerase subunit omega
Merged-chr1A-561946175-1	chr1A:561946013-561946338	promoter	-1126	TraesCS1A02G563800LC.1	1	rep-1_peak_106	-	rep-1_peak_106	4.58953	5.85894	2.27588	chr1A:561946013-561946338	561946246	-	-	-	-	-	-	TraesCS1A02G563800LC	1-(5-phosphoribosyl)-5-[(5-phosphoribosylamino)methylideneamino] imidazole-4-carboxamide isomerase
Merged-chr5A-250141387-1	chr5A:250141236-250141538	Intergenic	60989	TraesCS5A02G206900LC.1	1	rep-1_peak_1456	-	rep-1_peak_1456	6.38766	17.3728	12.3112	chr5A:250141236-250141538	250141433	-	-	-	-	-	-	TraesCS5A02G206900LC	Transposon Ty3-I Gag-Pol polyprotein
Merged-chrUn-117123669-1	chrUn:117123515-117123824	Intergenic	-23900	TraesCSU02G135400.1	1	rep-1_peak_2452	-	rep-1_peak_2452	3.46462	5.18024	1.82986	chrUn:117123515-117123824	117123548	-	-	-	-	-	-	TraesCSU02G135400	NBS-LRR-like resistance protein
Merged-chr7B-303586900-1	chr7B:303586766-303587035	Intergenic	136095	TraesCS7B02G185600.1	1	rep-1_peak_2228	-	rep-1_peak_2228	5.33018	10.7272	6.29658	chr7B:303586766-303587035	303586941	-	-	-	-	-	-	TraesCS7B02G185600	Rer1 protein, putative
Merged-chr3D-309613410-1	chr3D:309613285-309613535	Intergenic	-39912	TraesCS3D02G227400.1	1	rep-1_peak_1009	-	rep-1_peak_1009	4.2839	5.61211	2.12712	chr3D:309613285-309613535	309613402	-	-	-	-	-	-	TraesCS3D02G227400	WRKY family transcription factor
Merged-chr5B-458526759-1	chr5B:458526610-458526909	Intergenic	91499	TraesCS5B02G437200LC.1	2	-	rep-2_peak_924	-	-	-	-	-	-	rep-2_peak_924	8.76756	14.1005	9.19115	chr5B:458526610-458526909	458526726	TraesCS5B02G437200LC	High affinity cationic amino acid transporter 1
Merged-chr5D-527472129-1	chr5D:527472002-527472257	Intergenic	-11133	TraesCS5D02G588400LC.1	1	rep-1_peak_1746	-	rep-1_peak_1746	5.4249	8.1624	4.11823	chr5D:527472002-527472257	527472113	-	-	-	-	-	-	TraesCS5D02G588400LC	Transposon protein, putative, Mutator sub-class, expressed
Merged-chrUn-4897684-1	chrUn:4897513-4897855	Intergenic	133334	TraesCSU02G010400LC.1	2	-	rep-2_peak_1409	-	-	-	-	-	-	rep-2_peak_1409	3.0193	9.16982	4.86163	chrUn:4897513-4897855	4897731	TraesCSU02G010400LC	RNA binding protein
Merged-chr5A-181139544-1	chr5A:181139409-181139680	Intergenic	123424	TraesCS5A02G172800LC.1	1	rep-1_peak_1453	-	rep-1_peak_1453	5.12799	17.1244	12.078	chr5A:181139409-181139680	181139531	-	-	-	-	-	-	TraesCS5A02G172800LC	S-adenosyl-L-methionine-dependent methyltransferases superfamily protein
Merged-chrUn-393754094-1	chrUn:393753916-393754272	Intergenic	-17041	TraesCSU02G572700LC.1	2	-	rep-2_peak_1543	-	-	-	-	-	-	rep-2_peak_1543	5.39542	7.32167	3.33381	chrUn:393753916-393754272	393754179	TraesCSU02G572700LC	Disease resistance protein (NBS-LRR class) family
Merged-chr3B-566868986-1	chr3B:566868858-566869114	Intergenic	28440	TraesCS3B02G356700.1	1	rep-1_peak_929	-	rep-1_peak_929	5.06367	9.8626	5.54872	chr3B:566868858-566869114	566868977	-	-	-	-	-	-	TraesCS3B02G356700	Subtilisin-like protease
Merged-chrUn-449278838-1	chrUn:449278697-449278980	Intergenic	97208	TraesCSU02G640300LC.1	1	rep-1_peak_2672	-	rep-1_peak_2672	7.27088	14.2446	9.43817	chrUn:449278697-449278980	449278812	-	-	-	-	-	-	TraesCSU02G640300LC	Cytochrome b
Merged-chr2A-569304085-1	chr2A:569303953-569304217	Intergenic	-4552	TraesCS2A02G335500.1	1	rep-1_peak_447	-	rep-1_peak_447	5.66258	7.83872	3.85159	chr2A:569303953-569304217	569304074	-	-	-	-	-	-	TraesCS2A02G335500	AT hook motif-containing protein, putative
Merged-chr2A-563663175-1	chr2A:563663041-563663310	Intergenic	-101652	TraesCS2A02G330900.1	1	rep-1_peak_446	-	rep-1_peak_446	5.71187	8.61936	4.50241	chr2A:563663041-563663310	563663174	-	-	-	-	-	-	TraesCS2A02G330900	cDNA clone:J013034M05, full insert sequence
Merged-chr4A-668438282-1	chr4A:668438053-668438511	Intergenic	4595	TraesCS4A02G392800.1	1	rep-1_peak_1195	-	rep-1_peak_1195	2.81769	11.0816	6.61006	chr4A:668438053-668438511	668438399	-	-	-	-	-	-	TraesCS4A02G392800	Chalcone synthase
Merged-chr1A-403298659-1	chr1A:403298530-403298788	Intergenic	13412	TraesCS1A02G364400LC.1	2	-	rep-2_peak_41	-	-	-	-	-	-	rep-2_peak_41	6.1025	8.6563	4.41633	chr1A:403298530-403298788	403298640	TraesCS1A02G364400LC	Cortactin-binding protein 2
Merged-chr3D-320865757-1	chr3D:320865628-320865887	Intergenic	-24941	TraesCS3D02G233000.2	2	-	rep-2_peak_548	-	-	-	-	-	-	rep-2_peak_548	4.31123	5.44481	1.95307	chr3D:320865628-320865887	320865758	TraesCS3D02G233000	Zinc finger protein LSD1
Merged-chr7A-529414915-1	chr7A:529414754-529415077	Intergenic	-32078	TraesCS7A02G515200LC.1	2	-	rep-2_peak_1243	-	-	-	-	-	-	rep-2_peak_1243	7.33137	11.0922	6.50577	chr7A:529414754-529415077	529414919	TraesCS7A02G515200LC	Endonuclease/exonuclease/phosphatase family protein
Merged-chr4A-321968444-1	chr4A:321968308-321968580	Intergenic	10592	TraesCS4A02G239500LC.1	2	-	rep-2_peak_609	-	-	-	-	-	-	rep-2_peak_609	5.56582	10.8069	6.25748	chr4A:321968308-321968580	321968395	TraesCS4A02G239500LC	phosphotransferases/inositol or phosphatidylinositol kinase
Merged-chr7B-382029931-1	chr7B:382029783-382030080	Intergenic	-60970	TraesCS7B02G378600LC.1	1	rep-1_peak_2244	-	rep-1_peak_2244	4.95476	6.54878	2.83485	chr7B:382029783-382030080	382029883	-	-	-	-	-	-	TraesCS7B02G378600LC	Acetyl-CoA decarbonylase/synthase complex subunit alpha 1
Merged-chrUn-437992635-1	chrUn:437992507-437992763	Intergenic	35938	TraesCSU02G628600LC.1	2	-	rep-2_peak_1565	-	-	-	-	-	-	rep-2_peak_1565	3.2387	6.65884	2.84162	chrUn:437992507-437992763	437992692	TraesCSU02G628600LC	Polygalacturonase
Merged-chr6D-303522565-1	chr6D:303522431-303522699	Intergenic	-54422	TraesCS6D02G213500.2	1	rep-1_peak_2007	-	rep-1_peak_2007	5.53093	7.80358	3.84327	chr6D:303522431-303522699	303522496	-	-	-	-	-	-	TraesCS6D02G213500	Histone H2A deubiquitinase (DUF3755)
Merged-chr5B-507137940-1	chr5B:507137812-507138069	Intergenic	-24635	TraesCS5B02G322400.1	2	-	rep-2_peak_931	-	-	-	-	-	-	rep-2_peak_931	6.74428	9.91288	5.47827	chr5B:507137812-507138069	507137880	TraesCS5B02G322400	CsAtPR5
Merged-chr2B-272110294-1	chr2B:272110168-272110421	Intergenic	-261620	TraesCS2B02G348500LC.1	2	-	rep-2_peak_259	-	-	-	-	-	-	rep-2_peak_259	4.49307	6.40569	2.62293	chr2B:272110168-272110421	272110328	TraesCS2B02G348500LC	fanconi anemia group I-like protein
Merged-chr7B-303351506-1	chr7B:303351372-303351640	Intergenic	35063	TraesCS7B02G318000LC.1	2	-	rep-2_peak_1313	-	-	-	-	-	-	rep-2_peak_1313	3.75305	5.22124	1.75368	chr7B:303351372-303351640	303351585	TraesCS7B02G318000LC	Transposon Ty3-I Gag-Pol polyprotein
Merged-chr5B-640729880-1	chr5B:640729727-640730034	Intergenic	-37376	TraesCS5B02G676100LC.1	2	-	rep-2_peak_949	-	-	-	-	-	-	rep-2_peak_949	3.2987	7.25068	3.30348	chr5B:640729727-640730034	640729851	TraesCS5B02G676100LC	F-box domain containing protein, expressed
Merged-chr7A-690898318-1	chr7A:690898172-690898465	Intergenic	20173	TraesCS7A02G501000.1	2	-	rep-2_peak_1263	-	-	-	-	-	-	rep-2_peak_1263	5.8651	8.25693	4.09877	chr7A:690898172-690898465	690898278	TraesCS7A02G501000	Histone H2A
Merged-chr2A-560983191-1	chr2A:560983058-560983324	Intergenic	-25394	TraesCS2A02G328900.1	1	rep-1_peak_445	-	rep-1_peak_445	4.76715	20.3289	15.0751	chr2A:560983058-560983324	560983183	-	-	-	-	-	-	TraesCS2A02G328900	Protein PHLOEM PROTEIN 2-LIKE A10
Merged-chr1D-6702270-1	chr1D:6702134-6702407	Intergenic	12355	TraesCS1D02G012800.1	1	rep-1_peak_243	-	rep-1_peak_243	4.95476	6.54878	2.83485	chr1D:6702134-6702407	6702262	-	-	-	-	-	-	TraesCS1D02G012800	Serine/threonine-protein kinase
Merged-chr4B-526448521-2	chr4B:526448387-526448667	Intergenic	175664	TraesCS4B02G259100.1	1&2	rep-1_peak_1322	rep-2_peak_735	rep-1_peak_1322	4.51484	5.72579	2.17568	chr4B:526448387-526448640	526448434	rep-2_peak_735	6.74428	9.91288	5.47827	chr4B:526448390-526448667	526448623	TraesCS4B02G259100	Endo-1,4-beta-xylanase
Merged-chr7B-645656428-2	chr7B:645656260-645656640	Intergenic	-50968	TraesCS7B02G381200.2	1&2	rep-1_peak_2289	rep-2_peak_1348	rep-1_peak_2289	5.71187	8.61936	4.50241	chr7B:645656260-645656522	645656451	rep-2_peak_1348	6.10539	9.24942	4.92387	chr7B:645656293-645656640	645656470	TraesCS7B02G381200	Pleiotropic drug resistance ABC transporter
Merged-chr6B-54523463-1	chr6B:54523286-54523640	Intergenic	-101198	TraesCS6B02G078100.1	1	rep-1_peak_1853	-	rep-1_peak_1853	5.80479	8.10794	4.07235	chr6B:54523286-54523640	54523530	-	-	-	-	-	-	TraesCS6B02G078100	Mitochondrial transcription termination factor-like
Merged-chr2A-577666497-1	chr2A:577666369-577666625	Intergenic	224709	TraesCS2A02G489400LC.1	2	-	rep-2_peak_206	-	-	-	-	-	-	rep-2_peak_206	4.57904	6.07273	2.37418	chr2A:577666369-577666625	577666557	TraesCS2A02G489400LC	zinc finger MYM-type-like protein
Merged-chr2A-354673585-1	chr2A:354673460-354673711	Intergenic	143656	TraesCS2A02G245600.1	1	rep-1_peak_389	-	rep-1_peak_389	5.66258	7.83872	3.85159	chr2A:354673460-354673711	354673551	-	-	-	-	-	-	TraesCS2A02G245600	Dynein light chain
Merged-chr2D-628969061-1	chr2D:628968933-628969190	Intergenic	15742	TraesCS2D02G554700.1	2	-	rep-2_peak_376	-	-	-	-	-	-	rep-2_peak_376	4.50984	8.46636	4.27316	chr2D:628968933-628969190	628969107	TraesCS2D02G554700	Chromatin structure-remodeling complex protein SYD
Merged-chr7A-456575319-1	chr7A:456575182-456575456	Intergenic	-91469	TraesCS7A02G462200LC.1	1	rep-1_peak_2105	-	rep-1_peak_2105	6.44977	9.36949	5.12745	chr7A:456575182-456575456	456575294	-	-	-	-	-	-	TraesCS7A02G462200LC	Aspartate--tRNA(Asp/Asn) ligase
Merged-chr4B-388142154-1	chr4B:388141904-388142405	Intergenic	-240138	TraesCS4B02G321500LC.1	2	-	rep-2_peak_721	-	-	-	-	-	-	rep-2_peak_721	2.28019	5.18506	1.727	chr4B:388141904-388142405	388142334	TraesCS4B02G321500LC	RNA-directed DNA polymerase (reverse transcriptase)-related family protein
Merged-chr5A-360394680-1	chr5A:360394546-360394814	Intergenic	96245	TraesCS5A02G284200LC.1	2	-	rep-2_peak_832	-	-	-	-	-	-	rep-2_peak_832	8.15811	12.9787	8.17571	chr5A:360394546-360394814	360394703	TraesCS5A02G284200LC	Spindle pole body component 110
Merged-chrUn-368940331-2	chrUn:368940205-368940456	Intergenic	9302	TraesCSU02G530500LC.1	1&2	rep-1_peak_2594	rep-2_peak_1531	rep-1_peak_2594	2.50896	33.6948	27.8402	chrUn:368940205-368940454	368940344	rep-2_peak_1531	2.54848	31.646	25.76	chrUn:368940210-368940456	368940363	TraesCSU02G530500LC	Chaperone protein dnaJ, putative
Merged-chr6D-158060548-1	chr6D:158060425-158060671	Intergenic	17137	TraesCS6D02G171700.1	1	rep-1_peak_1991	-	rep-1_peak_1991	4.51484	5.72579	2.17568	chr6D:158060425-158060671	158060574	-	-	-	-	-	-	TraesCS6D02G171700	myosin-4 protein (DUF641)
Merged-chr5D-459374859-1	chr5D:459374737-459374981	Intergenic	35007	TraesCS5D02G483300LC.1	2	-	rep-2_peak_1007	-	-	-	-	-	-	rep-2_peak_1007	4.04657	4.93397	1.5472	chr5D:459374737-459374981	459374821	TraesCS5D02G483300LC	PRA1 family protein
Merged-chr2D-365568380-1	chr2D:365568241-365568520	Intergenic	16262	TraesCS2D02G378300LC.1	2	-	rep-2_peak_346	-	-	-	-	-	-	rep-2_peak_346	5.59661	8.15212	4.02456	chr2D:365568241-365568520	365568419	TraesCS2D02G378300LC	Retrotransposon protein, putative, LINE subclass
Merged-chr6A-158417047-1	chr6A:158416919-158417175	promoter	24	TraesCS6A02G231100LC.1	1	rep-1_peak_1769	-	rep-1_peak_1769	4.54937	5.78705	2.22378	chr6A:158416919-158417175	158417054	-	-	-	-	-	-	TraesCS6A02G231100LC	E3 ubiquitin-protein ligase SINA-like 2
Merged-chr7A-440226242-1	chr7A:440226120-440226364	Intergenic	131113	TraesCS7A02G311100.1	2	-	rep-2_peak_1229	-	-	-	-	-	-	rep-2_peak_1229	5.59661	8.15212	4.02456	chr7A:440226120-440226364	440226220	TraesCS7A02G311100	UDP-glucose 4-epimerase, putative
Merged-chr7B-284545976-1	chr7B:284545832-284546121	Intergenic	-27334	TraesCS7B02G304610LC.1	1	rep-1_peak_2220	-	rep-1_peak_2220	5.23588	7.57863	3.65634	chr7B:284545832-284546121	284545982	-	-	-	-	-	-	TraesCS7B02G304610LC	Retrotransposon protein, putative, Ty3-gypsy subclass
Merged-chr7B-356248-2	chr7B:356117-356376	Intergenic	-65459	TraesCS7B02G001400.1	1&2	rep-1_peak_2160	rep-2_peak_1274	rep-1_peak_2160	2.13586	30.3566	24.6286	chr7B:356126-356375	356251	rep-2_peak_1274	2.2019	30.3262	24.4879	chr7B:356117-356376	356270	TraesCS7B02G001400	LUC7-like protein
Merged-chr4D-98105617-1	chr4D:98105493-98105742	Intergenic	14077	TraesCS4D02G117700.1	1	rep-1_peak_1378	-	rep-1_peak_1378	4.51484	5.72579	2.17568	chr4D:98105493-98105742	98105568	-	-	-	-	-	-	TraesCS4D02G117700	GRAS family transcription factor
Merged-chr3D-245759181-1	chr3D:245759036-245759327	Intergenic	-465626	TraesCS3D02G268000LC.1	1	rep-1_peak_1002	-	rep-1_peak_1002	3.80791	4.69382	1.43548	chr3D:245759036-245759327	245759143	-	-	-	-	-	-	TraesCS3D02G268000LC	Transcriptional regulator MntR
Merged-chr1A-390588864-1	chr1A:390588732-390588997	Intergenic	-49931	TraesCS1A02G221400.1	2	-	rep-2_peak_39	-	-	-	-	-	-	rep-2_peak_39	5.8651	8.25693	4.09877	chr1A:390588732-390588997	390588859	TraesCS1A02G221400	Metalloendoproteinase 1, putative
Merged-chrUn-379620099-1	chrUn:379619971-379620228	Intergenic	-64589	TraesCSU02G548400LC.1	2	-	rep-2_peak_1536	-	-	-	-	-	-	rep-2_peak_1536	3.19695	4.8959	1.5472	chrUn:379619971-379620228	379620104	TraesCSU02G548400LC	Retrovirus-related Pol polyprotein from transposon TNT 1-94
Merged-chrUn-323808669-1	chrUn:323808491-323808848	promoter	-368	TraesCSU02G440800LC.1	2	-	rep-2_peak_1514	-	-	-	-	-	-	rep-2_peak_1514	5.02038	6.64646	2.83199	chrUn:323808491-323808848	323808525	TraesCSU02G440800LC	BED zinc finger,hAT family dimerization domain
Merged-chr3D-220745388-1	chr3D:220745253-220745524	Intergenic	-100310	TraesCS3D02G250400LC.1	1	rep-1_peak_998	-	rep-1_peak_998	5.15981	6.89164	3.07422	chr3D:220745253-220745524	220745382	-	-	-	-	-	-	TraesCS3D02G250400LC	FAR1-related sequence 5
Merged-chr2D-335446121-1	chr2D:335445997-335446246	Intergenic	33527	TraesCS2D02G356900LC.1	1	rep-1_peak_668	-	rep-1_peak_668	4.95476	6.54878	2.83485	chr2D:335445997-335446246	335446192	-	-	-	-	-	-	TraesCS2D02G356900LC	LINE-1 reverse transcriptase
Merged-chrUn-299829217-1	chrUn:299829062-299829372	Intergenic	52100	TraesCSU02G389000LC.1	2	-	rep-2_peak_1498	-	-	-	-	-	-	rep-2_peak_1498	6.53538	11.3378	6.72021	chrUn:299829062-299829372	299829168	TraesCSU02G389000LC	Retrotransposon protein, putative, unclassified
Merged-chr2B-510008189-1	chr2B:510008037-510008341	Intergenic	-10854	TraesCS2B02G356900.1	1	rep-1_peak_567	-	rep-1_peak_567	6.44977	9.36949	5.12745	chr2B:510008037-510008341	510008188	-	-	-	-	-	-	TraesCS2B02G356900	High mobility group protein
Merged-chr5A-341251332-1	chr5A:341251211-341251454	Intergenic	110504	TraesCS5A02G271700LC.1	1	rep-1_peak_1473	-	rep-1_peak_1473	4.2839	5.61211	2.12712	chr5A:341251211-341251454	341251404	-	-	-	-	-	-	TraesCS5A02G271700LC	T-box transcription factor TBX20
Merged-chr2B-336974986-1	chr2B:336974861-336975112	Intergenic	111217	TraesCS2B02G261700.1	2	-	rep-2_peak_266	-	-	-	-	-	-	rep-2_peak_266	5.8651	8.25693	4.09877	chr2B:336974861-336975112	336974935	TraesCS2B02G261700	DDT domain-containing protein
Merged-chr4B-374838325-1	chr4B:374838191-374838459	Intergenic	-104623	TraesCS4B02G171200.2	1	rep-1_peak_1295	-	rep-1_peak_1295	5.37845	7.36798	3.479	chr4B:374838191-374838459	374838263	-	-	-	-	-	-	TraesCS4B02G171200	Ribosome biogenesis BMS1-like protein
Merged-chrUn-449823859-1	chrUn:449823738-449823981	promoter	434	TraesCSU02G269600.1	1	rep-1_peak_2674	-	rep-1_peak_2674	3.07454	23.0097	17.6063	chrUn:449823738-449823981	449823868	-	-	-	-	-	-	TraesCSU02G269600	3-oxoacyl-[acyl-carrier-protein] synthase 1
Merged-chr6B-680305547-2	chr6B:680305310-680305782	promoter	-936	TraesCS6B02G404700.1	1&2	rep-1_peak_1958	rep-2_peak_1145	rep-1_peak_1958	5.84918	8.18784	4.13781	chr6B:680305310-680305782	680305438	rep-2_peak_1145	6.74428	9.91288	5.47827	chr6B:680305375-680305722	680305488	TraesCS6B02G404700	UDP-N-acetylglucosamine--N-acetylmuramyl-(Pentapeptide) pyrophosphoryl-undecaprenol N-acetylglucosamine transferase
Merged-chr5A-58548488-1	chr5A:58548356-58548620	Intergenic	-80641	TraesCS5A02G089600LC.1	2	-	rep-2_peak_805	-	-	-	-	-	-	rep-2_peak_805	4.98723	6.61382	2.80628	chr5A:58548356-58548620	58548499	TraesCS5A02G089600LC	Retrovirus-related Pol polyprotein from transposon TNT 1-94
Merged-chr4A-499403965-1	chr4A:499403814-499404117	Intergenic	49784	TraesCS4A02G206400.1	1	rep-1_peak_1142	-	rep-1_peak_1142	5.15981	6.89164	3.07422	chr4A:499403814-499404117	499404008	-	-	-	-	-	-	TraesCS4A02G206400	Fructose-bisphosphate aldolase
Merged-chrUn-116442546-1	chrUn:116442419-116442674	Intergenic	-3044	TraesCSU02G211100LC.1	1	rep-1_peak_2451	-	rep-1_peak_2451	2.65667	12.1519	7.55252	chrUn:116442419-116442674	116442483	-	-	-	-	-	-	TraesCSU02G211100LC	Expansin
Merged-chr3B-678607890-1	chr3B:678607766-678608015	Intergenic	59763	TraesCS3B02G439600.1	1	rep-1_peak_946	-	rep-1_peak_946	5.80479	8.10794	4.07235	chr3B:678607766-678608015	678607831	-	-	-	-	-	-	TraesCS3B02G439600	NAC domain-containing protein
Merged-chr4D-78888072-1	chr4D:78887947-78888197	Intergenic	-38843	TraesCS4D02G098710LC.1	1	rep-1_peak_1372	-	rep-1_peak_1372	5.66258	7.83872	3.85159	chr4D:78887947-78888197	78887999	-	-	-	-	-	-	TraesCS4D02G098710LC	Retrovirus-related Pol polyprotein from transposon TNT 1-94
Merged-chr1A-279263629-1	chr1A:279263507-279263751	Intergenic	-82778	TraesCS1A02G264800LC.1	1	rep-1_peak_64	-	rep-1_peak_64	4.51484	5.72579	2.17568	chr1A:279263507-279263751	279263591	-	-	-	-	-	-	TraesCS1A02G264800LC	Retrotransposon protein, putative, unclassified
Merged-chr4A-487809561-1	chr4A:487809429-487809694	Intergenic	-50477	TraesCS4A02G199600.1	2	-	rep-2_peak_623	-	-	-	-	-	-	rep-2_peak_623	4.94965	7.40537	3.3943	chr4A:487809429-487809694	487809493	TraesCS4A02G199600	Cyclin family protein
Merged-chr2B-702126891-1	chr2B:702126742-702127040	Intergenic	-79632	TraesCS2B02G757300LC.1	2	-	rep-2_peak_305	-	-	-	-	-	-	rep-2_peak_305	6.40143	10.3779	5.88207	chr2B:702126742-702127040	702126856	TraesCS2B02G757300LC	Histone H3
Merged-chr1D-23184819-1	chr1D:23184656-23184982	Intergenic	-60135	TraesCS1D02G044300.1	1	rep-1_peak_245	-	rep-1_peak_245	8.36648	13.6176	8.869	chr1D:23184656-23184982	23184842	-	-	-	-	-	-	TraesCS1D02G044300	Laccase
Merged-chr5D-42415814-1	chr5D:42415691-42415937	Intergenic	-126956	TraesCS5D02G065410LC.1	1	rep-1_peak_1652	-	rep-1_peak_1652	4.95476	6.54878	2.83485	chr5D:42415691-42415937	42415849	-	-	-	-	-	-	TraesCS5D02G065410LC	Zinc knuckle domain containing protein
Merged-chr5B-584561064-1	chr5B:584560931-584561198	Intergenic	-20376	TraesCS5B02G599600LC.1	2	-	rep-2_peak_941	-	-	-	-	-	-	rep-2_peak_941	6.06985	8.59462	4.36581	chr5B:584560931-584561198	584561026	TraesCS5B02G599600LC	Protein FAR1-RELATED SEQUENCE 5
Merged-chr3B-585874623-1	chr3B:585874460-585874787	Intergenic	45740	TraesCS3B02G373000.1	2	-	rep-2_peak_508	-	-	-	-	-	-	rep-2_peak_508	2.32568	13.6551	8.79108	chr3B:585874460-585874787	585874557	TraesCS3B02G373000	2,3-bisphosphoglycerate-independent phosphoglycerate mutase
Merged-chr2A-439029632-1	chr2A:439029494-439029771	Intergenic	-104015	TraesCS2A02G390600LC.1	1	rep-1_peak_419	-	rep-1_peak_419	7.78605	11.9923	7.41829	chr2A:439029494-439029771	439029655	-	-	-	-	-	-	TraesCS2A02G390600LC	ROP interactive partner 4
Merged-chr1D-468356579-1	chr1D:468356433-468356725	TTS (TraesCS1D02G533100LC.1)	981	TraesCS1D02G533100LC.1	1	rep-1_peak_309	-	rep-1_peak_309	3.89946	4.6689	1.43548	chr1D:468356433-468356725	468356674	-	-	-	-	-	-	TraesCS1D02G533100LC	Retrotransposon protein, putative, LINE subclass
Merged-chr3B-766427069-1	chr3B:766426932-766427206	Intergenic	44914	TraesCS3B02G773800LC.1	2	-	rep-2_peak_524	-	-	-	-	-	-	rep-2_peak_524	3.25855	8.43102	4.24421	chr3B:766426932-766427206	766427139	TraesCS3B02G773800LC	Ribosomal RNA small subunit methyltransferase G
Merged-chr5D-324806847-1	chr5D:324806717-324806977	Intergenic	-2874	TraesCS5D02G215900.1	1	rep-1_peak_1701	-	rep-1_peak_1701	3.88633	8.00505	3.99717	chr5D:324806717-324806977	324806875	-	-	-	-	-	-	TraesCS5D02G215900	DNA topoisomerase
Merged-chrUn-170297569-1	chrUn:170297425-170297714	Intergenic	94899	TraesCSU02G240300LC.1	2	-	rep-2_peak_1463	-	-	-	-	-	-	rep-2_peak_1463	3.03575	10.9887	6.4168	chrUn:170297425-170297714	170297588	TraesCSU02G240300LC	2-phosphoglycerate kinase-related family protein
Merged-chr6D-281866736-1	chr6D:281866594-281866878	promoter	-1961	TraesCS6D02G297200LC.1	1	rep-1_peak_2003	-	rep-1_peak_2003	7.09474	10.6721	6.24891	chr6D:281866594-281866878	281866654	-	-	-	-	-	-	TraesCS6D02G297200LC	GTPase Obg
Merged-chr3A-80627550-1	chr3A:80627417-80627684	Intergenic	-16461	TraesCS3A02G136700LC.1	1	rep-1_peak_744	-	rep-1_peak_744	5.66258	7.83872	3.85159	chr3A:80627417-80627684	80627558	-	-	-	-	-	-	TraesCS3A02G136700LC	Glutathione S-transferase T3
Merged-chr4A-566809721-1	chr4A:566809590-566809853	Intergenic	20528	TraesCS4A02G254600.1	1	rep-1_peak_1159	-	rep-1_peak_1159	6.24653	12.439	7.81525	chr4A:566809590-566809853	566809681	-	-	-	-	-	-	TraesCS4A02G254600	Thioredoxin-like protein AAED1, chloroplastic
Merged-chr2A-507452017-1	chr2A:507451805-507452229	Intergenic	23343	TraesCS2A02G294800.2	1	rep-1_peak_436	-	rep-1_peak_436	4.75989	6.57508	2.84527	chr2A:507451805-507452229	507452091	-	-	-	-	-	-	TraesCS2A02G294800	Carbonic anhydrase
Merged-chr3B-701590523-1	chr3B:701590389-701590657	Intergenic	-171327	TraesCS3B02G458800.6	2	-	rep-2_peak_519	-	-	-	-	-	-	rep-2_peak_519	5.13196	6.91268	3.02228	chr3B:701590389-701590657	701590545	TraesCS3B02G458800	Zinc finger CCCH domain protein
Merged-chr1A-207742295-1	chr1A:207742165-207742425	Intergenic	-55042	TraesCS1A02G212900LC.1	2	-	rep-2_peak_21	-	-	-	-	-	-	rep-2_peak_21	5.08782	7.09208	3.16772	chr1A:207742165-207742425	207742392	TraesCS1A02G212900LC	RING/U-box superfamily protein
Merged-chr2B-55149351-1	chr2B:55149224-55149478	Intergenic	-15763	TraesCS2B02G117400LC.1	2	-	rep-2_peak_238	-	-	-	-	-	-	rep-2_peak_238	6.53538	11.3378	6.72021	chr2B:55149224-55149478	55149338	TraesCS2B02G117400LC	Retrotransposon protein, putative, unclassified
Merged-chr1A-154774851-1	chr1A:154774725-154774977	Intergenic	15869	TraesCS1A02G188100LC.1	2	-	rep-2_peak_17	-	-	-	-	-	-	rep-2_peak_17	4.57904	6.07273	2.37418	chr1A:154774725-154774977	154774868	TraesCS1A02G188100LC	Deoxyuridine 5&apos;-triphosphate nucleotidohydrolase
Merged-chr4B-123550935-1	chr4B:123550731-123551140	Intergenic	53887	TraesCS4B02G110200.1	2	-	rep-2_peak_701	-	-	-	-	-	-	rep-2_peak_701	2.24805	4.82515	1.51573	chr4B:123550731-123551140	123550740	TraesCS4B02G110200	Filament-like plant protein
Merged-chrUn-81940652-1	chrUn:81940353-81940952	Intergenic	30695	TraesCSU02G092300.1	2	-	rep-2_peak_1439	-	-	-	-	-	-	rep-2_peak_1439	2.89694	18.208	12.9741	chrUn:81940353-81940952	81940858	TraesCSU02G092300	Acid phosphatase 1
Merged-chrUn-359093354-2	chrUn:359093202-359093511	Intergenic	58475	TraesCSU02G512700LC.1	1&2	rep-1_peak_2584	rep-2_peak_1528	rep-1_peak_2584	4.2839	5.61211	2.12712	chrUn:359093223-359093511	359093228	rep-2_peak_1528	5.59661	8.15212	4.02456	chrUn:359093202-359093482	359093395	TraesCSU02G512700LC	Mitochondrial transcription termination factor family protein
Merged-chr4D-78620938-1	chr4D:78620766-78621111	Intergenic	56944	TraesCS4D02G098300LC.1	2	-	rep-2_peak_754	-	-	-	-	-	-	rep-2_peak_754	6.10539	9.24942	4.92387	chr4D:78620766-78621111	78620979	TraesCS4D02G098300LC	RNA-directed DNA polymerase (reverse transcriptase)-related family protein
Merged-chr6A-29582897-1	chr6A:29582752-29583042	Intergenic	4580	TraesCS6A02G056100.1	1	rep-1_peak_1753	-	rep-1_peak_1753	3.86986	4.61692	1.39945	chr6A:29582752-29583042	29582809	-	-	-	-	-	-	TraesCS6A02G056100	Nucleoside diphosphate-linked moiety X motif 6
Merged-chr1D-123990893-1	chr1D:123990765-123991022	Intergenic	-80700	TraesCS1D02G167900LC.1	1	rep-1_peak_258	-	rep-1_peak_258	6.44977	9.36949	5.12745	chr1D:123990765-123991022	123990919	-	-	-	-	-	-	TraesCS1D02G167900LC	Rab3 GTPase-activating protein catalytic subunit
Merged-chr4A-527763022-1	chr4A:527762883-527763161	Intergenic	150257	TraesCS4A02G221900.1	2	-	rep-2_peak_630	-	-	-	-	-	-	rep-2_peak_630	4.72099	6.09926	2.37418	chr4A:527762883-527763161	527763000	TraesCS4A02G221900	Transducin/WD-like repeat-protein
Merged-chr6D-129536536-1	chr6D:129536413-129536659	Intergenic	-14016	TraesCS6D02G188900LC.1	1	rep-1_peak_1985	-	rep-1_peak_1985	5.80479	8.10794	4.07235	chr6D:129536413-129536659	129536497	-	-	-	-	-	-	TraesCS6D02G188900LC	HhH-GPD base excision DNA repair family protein
Merged-chrUn-396585722-1	chrUn:396585576-396585868	Intergenic	-12954	TraesCSU02G576800LC.1	2	-	rep-2_peak_1544	-	-	-	-	-	-	rep-2_peak_1544	3.75305	5.22124	1.75368	chrUn:396585576-396585868	396585795	TraesCSU02G576800LC	Cytochrome b559 subunit alpha
Merged-chrUn-274944724-1	chrUn:274944548-274944900	Intergenic	-68172	TraesCSU02G182600.1	2	-	rep-2_peak_1487	-	-	-	-	-	-	rep-2_peak_1487	4.13252	5.83254	2.20788	chrUn:274944548-274944900	274944559	TraesCSU02G182600	Transmembrane protein 45B
Merged-chr1B-264837383-1	chr1B:264837248-264837519	Intergenic	20794	TraesCS1B02G156800.1	2	-	rep-2_peak_81	-	-	-	-	-	-	rep-2_peak_81	5.02038	6.64646	2.83199	chr1B:264837248-264837519	264837432	TraesCS1B02G156800	RNA-binding protein, putative
Merged-chrUn-270655257-1	chrUn:270654982-270655533	Intergenic	-11474	TraesCSU02G179800.1	1	rep-1_peak_2523	-	rep-1_peak_2523	6.0347	10.5083	6.12432	chrUn:270654982-270655533	270655101	-	-	-	-	-	-	TraesCSU02G179800	Two-component response regulator ARR10
Merged-chr2D-480157368-1	chr2D:480157238-480157498	Intergenic	5547	TraesCS2D02G375700.1	1	rep-1_peak_691	-	rep-1_peak_691	4.95476	6.54878	2.83485	chr2D:480157238-480157498	480157411	-	-	-	-	-	-	TraesCS2D02G375700	IAA-amino acid hydrolase ILR1, putative
Merged-chr3A-86579708-1	chr3A:86579551-86579865	Intergenic	23952	TraesCS3A02G141700LC.1	2	-	rep-2_peak_390	-	-	-	-	-	-	rep-2_peak_390	6.06985	8.59462	4.36581	chr3A:86579551-86579865	86579653	TraesCS3A02G141700LC	Cytochrome P450
Merged-chr7B-87612915-1	chr7B:87612788-87613042	Intergenic	-169035	TraesCS7B02G129600LC.1	2	-	rep-2_peak_1287	-	-	-	-	-	-	rep-2_peak_1287	4.72099	6.09926	2.37418	chr7B:87612788-87613042	87612826	TraesCS7B02G129600LC	Transcription elongation factor SPT5
Merged-chr3B-641398066-1	chr3B:641397911-641398221	Intergenic	-74444	TraesCS3B02G597500LC.1	1	rep-1_peak_937	-	rep-1_peak_937	6.3704	9.1793	4.97278	chr3B:641397911-641398221	641398015	-	-	-	-	-	-	TraesCS3B02G597500LC	30S ribosomal protein S12
Merged-chr2D-85256629-1	chr2D:85256369-85256889	Intergenic	-4460	TraesCS2D02G143900.1	1	rep-1_peak_625	-	rep-1_peak_625	6.44977	9.36949	5.12745	chr2D:85256369-85256889	85256603	-	-	-	-	-	-	TraesCS2D02G143900	SKP1-like 7
Merged-chr5B-100155041-1	chr5B:100154917-100155166	Intergenic	-104724	TraesCS5B02G120900LC.1	1	rep-1_peak_1544	-	rep-1_peak_1544	5.15981	6.89164	3.07422	chr5B:100154917-100155166	100154928	-	-	-	-	-	-	TraesCS5B02G120900LC	UDP-3-O-acylglucosamine N-acyltransferase
Merged-chrUn-457866344-1	chrUn:457866194-457866494	Intergenic	-89734	TraesCSU02G648900LC.1	2	-	rep-2_peak_1578	-	-	-	-	-	-	rep-2_peak_1578	6.96024	10.6526	6.12418	chrUn:457866194-457866494	457866352	TraesCSU02G648900LC	L-seryl-tRNA(Sec) selenium transferase
Merged-chr7A-433435896-1	chr7A:433435772-433436020	Intergenic	18268	TraesCS7A02G307000.1	1	rep-1_peak_2102	-	rep-1_peak_2102	6.3704	9.1793	4.97278	chr7A:433435772-433436020	433435882	-	-	-	-	-	-	TraesCS7A02G307000	DAG protein, chloroplastic
Merged-chr1A-271997365-1	chr1A:271997226-271997504	Intergenic	-6731	TraesCS1A02G258200LC.1	1	rep-1_peak_63	-	rep-1_peak_63	4.43297	5.58242	2.11695	chr1A:271997226-271997504	271997405	-	-	-	-	-	-	TraesCS1A02G258200LC	Ferredoxin-1, chloroplastic
Merged-chr7D-509575887-1	chr7D:509575699-509576076	Intergenic	-2229	TraesCS7D02G394300.1	1	rep-1_peak_2389	-	rep-1_peak_2389	6.17337	8.79163	4.64262	chr7D:509575699-509576076	509575880	-	-	-	-	-	-	TraesCS7D02G394300	G patch domain-containing protein 1
Merged-chr6A-166860692-1	chr6A:166860561-166860823	Intergenic	59460	TraesCS6A02G165600.1	2	-	rep-2_peak_1031	-	-	-	-	-	-	rep-2_peak_1031	5.64792	7.83027	3.76286	chr6A:166860561-166860823	166860633	TraesCS6A02G165600	GTP-binding family protein
Merged-chr7B-284195603-1	chr7B:284195475-284195732	Intergenic	-45464	TraesCS7B02G182400.1	1	rep-1_peak_2219	-	rep-1_peak_2219	2.3109	10.0196	5.69194	chr7B:284195475-284195732	284195679	-	-	-	-	-	-	TraesCS7B02G182400	RNA-binding family protein
Merged-chr1D-209582132-2	chr1D:209581960-209582331	Intergenic	36923	TraesCS1D02G234300LC.1	1&2	rep-1_peak_266	rep-2_peak_130	rep-1_peak_266	3.33114	6.01767	2.41183	chr1D:209581960-209582223	209582016	rep-2_peak_130	3.43207	6.69662	2.86809	chr1D:209582014-209582331	209582091	TraesCS1D02G234300LC	Phosphomethylpyrimidine synthase
Merged-chrUn-7600543-1	chrUn:7600418-7600668	Intergenic	-2709	TraesCSU02G012700LC.1	2	-	rep-2_peak_1410	-	-	-	-	-	-	rep-2_peak_1410	8.00999	13.0099	8.20337	chrUn:7600418-7600668	7600546	TraesCSU02G012700LC	Sentrin-specific protease
Merged-chr7A-257614509-1	chr7A:257614357-257614662	Intergenic	-250342	TraesCS7A02G262100.1	2	-	rep-2_peak_1210	-	-	-	-	-	-	rep-2_peak_1210	4.08461	5.51987	1.99585	chr7A:257614357-257614662	257614454	TraesCS7A02G262100	Transcription initiation factor IIB
Merged-chr4A-676803684-1	chr4A:676803549-676803820	Intergenic	-9343	TraesCS4A02G403300.1	1	rep-1_peak_1198	-	rep-1_peak_1198	3.06817	16.4677	11.4711	chr4A:676803549-676803820	676803670	-	-	-	-	-	-	TraesCS4A02G403300	Zinc transporter
Merged-chr4A-726931326-1	chr4A:726931192-726931460	Intergenic	32627	TraesCS4A02G462900.1	1	rep-1_peak_1233	-	rep-1_peak_1233	4.67547	19.607	14.3965	chr4A:726931192-726931460	726931324	-	-	-	-	-	-	TraesCS4A02G462900	NBS-LRR disease resistance protein
Merged-chr7B-743034823-1	chr7B:743034597-743035049	promoter	123	TraesCS7B02G488200.1	1	rep-1_peak_2304	-	rep-1_peak_2304	3.00476	5.65841	2.16619	chr7B:743034597-743035049	743035039	-	-	-	-	-	-	TraesCS7B02G488200	pfkB-like carbohydrate kinase family protein
Merged-chr2A-548892946-1	chr2A:548892824-548893068	Intergenic	-57990	TraesCS2A02G466700LC.1	1	rep-1_peak_442	-	rep-1_peak_442	6.3704	9.1793	4.97278	chr2A:548892824-548893068	548892892	-	-	-	-	-	-	TraesCS2A02G466700LC	NAC domain protein
Merged-chr5B-376655994-1	chr5B:376655865-376656123	Intergenic	-132769	TraesCS5B02G207400.1	1	rep-1_peak_1597	-	rep-1_peak_1597	3.42596	15.8856	10.9369	chr5B:376655865-376656123	376655996	-	-	-	-	-	-	TraesCS5B02G207400	FBD-associated F-box protein
Merged-chr7B-106521121-1	chr7B:106520989-106521253	Intergenic	9452	TraesCS7B02G152100LC.1	1	rep-1_peak_2180	-	rep-1_peak_2180	7.07823	10.5653	6.16649	chr7B:106520989-106521253	106521174	-	-	-	-	-	-	TraesCS7B02G152100LC	Ribosomal protein S18-like
Merged-chr4D-211267150-1	chr4D:211267020-211267281	Intergenic	-77750	TraesCS4D02G197400LC.1	2	-	rep-2_peak_765	-	-	-	-	-	-	rep-2_peak_765	5.02038	6.64646	2.83199	chr4D:211267020-211267281	211267065	TraesCS4D02G197400LC	Traf2 and NCK-interacting protein kinase
Merged-chr6A-152985624-1	chr6A:152985472-152985776	Intergenic	43643	TraesCS6A02G226700LC.1	1	rep-1_peak_1766	-	rep-1_peak_1766	4.51484	5.72579	2.17568	chr6A:152985472-152985776	152985655	-	-	-	-	-	-	TraesCS6A02G226700LC	glyceraldehyde 3-phosphate dehydrogenase A subunit 2
Merged-chr6D-109017424-1	chr6D:109017283-109017565	Intergenic	-201940	TraesCS6D02G173400LC.1	1	rep-1_peak_1980	-	rep-1_peak_1980	4.75989	6.57508	2.84527	chr6D:109017283-109017565	109017471	-	-	-	-	-	-	TraesCS6D02G173400LC	Ribosomal protein S5 domain 2-like superfamily protein
Merged-chr3B-401292870-1	chr3B:401292738-401293002	Intergenic	-6300	TraesCS3B02G250900.2	1	rep-1_peak_905	-	rep-1_peak_905	7.61583	13.1019	8.40763	chr3B:401292738-401293002	401292933	-	-	-	-	-	-	TraesCS3B02G250900	Ubiquitin-like modifier-activating enzyme atg7
Merged-chr3A-26355859-1	chr3A:26355736-26355983	Intergenic	-40167	TraesCS3A02G050000.1	2	-	rep-2_peak_384	-	-	-	-	-	-	rep-2_peak_384	4.7849	6.21913	2.47309	chr3A:26355736-26355983	26355864	TraesCS3A02G050000	Receptor-like kinase
Merged-chr6B-514906379-1	chr6B:514906257-514906501	Intergenic	-110096	TraesCS6B02G285600.1	1	rep-1_peak_1929	-	rep-1_peak_1929	5.06367	9.8626	5.54872	chr6B:514906257-514906501	514906320	-	-	-	-	-	-	TraesCS6B02G285600	Autophagy-related protein 13
Merged-chr6B-25689534-1	chr6B:25689409-25689660	Intergenic	6231	TraesCS6B02G055300LC.1	1	rep-1_peak_1846	-	rep-1_peak_1846	3.77169	5.02901	1.70356	chr6B:25689409-25689660	25689434	-	-	-	-	-	-	TraesCS6B02G055300LC	Pentatricopeptide repeat protein PPR868-14
Merged-chrUn-209172132-1	chrUn:209172010-209172254	Intergenic	116163	TraesCSU02G155000.1	2	-	rep-2_peak_1472	-	-	-	-	-	-	rep-2_peak_1472	3.8486	8.97454	4.69961	chrUn:209172010-209172254	209172148	TraesCSU02G155000	Aspartic proteinase nepenthesin-1
Merged-chr6A-501896244-1	chr6A:501896118-501896371	Intergenic	3192	TraesCS6A02G455300LC.1	1	rep-1_peak_1825	-	rep-1_peak_1825	5.15981	6.89164	3.07422	chr6A:501896118-501896371	501896255	-	-	-	-	-	-	TraesCS6A02G455300LC	Non-specific serine/threonine protein kinase
Merged-chr1A-11730269-1	chr1A:11730139-11730399	exon (TraesCS1A02G024000.1, exon 3 of 3)	1164	TraesCS1A02G024000.1	2	-	rep-2_peak_2	-	-	-	-	-	-	rep-2_peak_2	4.07026	5.09821	1.65095	chr1A:11730139-11730399	11730260	TraesCS1A02G024000	SKP1-like protein 4
Merged-chrUn-138504355-1	chrUn:138504221-138504490	Intergenic	-6583	TraesCSU02G225600LC.1	1	rep-1_peak_2459	-	rep-1_peak_2459	4.04622	11.741	7.19417	chrUn:138504221-138504490	138504411	-	-	-	-	-	-	TraesCSU02G225600LC	Protein FAR1-RELATED SEQUENCE 5
Merged-chr3B-171976793-1	chr3B:171976654-171976933	Intergenic	27144	TraesCS3B02G232300LC.1	1	rep-1_peak_876	-	rep-1_peak_876	4.95476	6.54878	2.83485	chr3B:171976654-171976933	171976799	-	-	-	-	-	-	TraesCS3B02G232300LC	receptor kinase 1
Merged-chr2B-143573987-1	chr2B:143573845-143574130	Intergenic	38953	TraesCS2B02G236500LC.1	2	-	rep-2_peak_246	-	-	-	-	-	-	rep-2_peak_246	6.06985	8.59462	4.36581	chr2B:143573845-143574130	143573982	TraesCS2B02G236500LC	OSBP(oxysterol binding protein)-related protein 1C
Merged-chrUn-150623780-1	chrUn:150623644-150623916	Intergenic	-169789	TraesCSU02G143200.1	1	rep-1_peak_2463	-	rep-1_peak_2463	3.9446	10.5924	6.19148	chrUn:150623644-150623916	150623792	-	-	-	-	-	-	TraesCSU02G143200	Glycosyltransferase-like KOBITO 1
Merged-chr3D-387327752-1	chr3D:387327621-387327883	promoter	-203	TraesCS3D02G370700LC.1	2	-	rep-2_peak_556	-	-	-	-	-	-	rep-2_peak_556	4.39882	5.62577	2.03382	chr3D:387327621-387327883	387327706	TraesCS3D02G370700LC	YTH family protein
Merged-chr5A-396521836-1	chr5A:396521707-396521965	Intergenic	25085	TraesCS5A02G193200.1	1	rep-1_peak_1484	-	rep-1_peak_1484	4.80151	6.25063	2.60167	chr5A:396521707-396521965	396521909	-	-	-	-	-	-	TraesCS5A02G193200	ATP-binding cassette transporter subfamily A member
Merged-chr1A-483339549-1	chr1A:483339407-483339692	Intergenic	-71394	TraesCS1A02G430200LC.1	2	-	rep-2_peak_51	-	-	-	-	-	-	rep-2_peak_51	5.77459	9.36507	5.02208	chr1A:483339407-483339692	483339574	TraesCS1A02G430200LC	NAC domain protein
Merged-chr7A-563580631-1	chr7A:563580500-563580762	promoter	385	TraesCS7A02G547500LC.1	2	-	rep-2_peak_1250	-	-	-	-	-	-	rep-2_peak_1250	5.80016	10.4826	5.96967	chr7A:563580500-563580762	563580608	TraesCS7A02G547500LC	NAD(P)H-quinone oxidoreductase subunit 2, chloroplastic
Merged-chrUn-224406386-1	chrUn:224406256-224406516	Intergenic	40303	TraesCSU02G279900LC.1	2	-	rep-2_peak_1475	-	-	-	-	-	-	rep-2_peak_1475	4.93634	11.3143	6.70085	chrUn:224406256-224406516	224406366	TraesCSU02G279900LC	Elongation factor Ts
Merged-chr2A-286642730-1	chr2A:286642589-286642872	Intergenic	46081	TraesCS2A02G288900LC.1	1	rep-1_peak_373	-	rep-1_peak_373	6.44977	9.36949	5.12745	chr2A:286642589-286642872	286642705	-	-	-	-	-	-	TraesCS2A02G288900LC	Poly [ADP-ribose] polymerase
Merged-chr4A-739176776-1	chr4A:739176600-739176952	intron (TraesCS4A02G728700LC.1, intron 1 of 1)	3066	TraesCS4A02G728700LC.1	2	-	rep-2_peak_685	-	-	-	-	-	-	rep-2_peak_685	2.24449	5.72914	2.12009	chr4A:739176600-739176952	739176876	TraesCS4A02G728700LC	Retrotransposon protein, putative, unclassified
Merged-chr7A-110386347-1	chr7A:110386221-110386473	Intergenic	-12425	TraesCS7A02G207500LC.1	1	rep-1_peak_2047	-	rep-1_peak_2047	4.24694	5.31608	1.88851	chr7A:110386221-110386473	110386250	-	-	-	-	-	-	TraesCS7A02G207500LC	FAR1-related sequence 1
Merged-chr5A-322299897-1	chr5A:322299771-322300024	Intergenic	-46652	TraesCS5A02G256800LC.1	2	-	rep-2_peak_830	-	-	-	-	-	-	rep-2_peak_830	3.71544	11.4256	6.79399	chr5A:322299771-322300024	322299918	TraesCS5A02G256800LC	Transposon protein, putative, Pong sub-class
Merged-chr6A-103635241-1	chr6A:103635103-103635379	Intergenic	-36809	TraesCS6A02G179400LC.1	2	-	rep-2_peak_1023	-	-	-	-	-	-	rep-2_peak_1023	5.46846	7.4596	3.44106	chr6A:103635103-103635379	103635265	TraesCS6A02G179400LC	F-box domain containing protein, expressed
Merged-chr3A-395610977-1	chr3A:395610854-395611101	Intergenic	43555	TraesCS3A02G330300LC.1	2	-	rep-2_peak_418	-	-	-	-	-	-	rep-2_peak_418	4.49307	6.40569	2.62293	chr3A:395610854-395611101	395611019	TraesCS3A02G330300LC	DNA-(apurinic or apyrimidinic site) lyase
Merged-chrUn-70881001-1	chrUn:70880870-70881133	Intergenic	-13791	TraesCSU02G127500LC.1	2	-	rep-2_peak_1436	-	-	-	-	-	-	rep-2_peak_1436	2.10353	7.33317	3.33811	chrUn:70880870-70881133	70881089	TraesCSU02G127500LC	Ubiquitin-like-specific protease ESD4
Merged-chr5A-306762100-1	chr5A:306761964-306762237	Intergenic	-114645	TraesCS5A02G135700.1	2	-	rep-2_peak_826	-	-	-	-	-	-	rep-2_peak_826	5.39542	7.32167	3.33381	chr5A:306761964-306762237	306762011	TraesCS5A02G135700	Cytochrome c-type biogenesis ccda-like chloroplastic protein
Merged-chr4A-552977508-1	chr4A:552977359-552977657	Intergenic	-71576	TraesCS4A02G243100.3	1	rep-1_peak_1153	-	rep-1_peak_1153	7.09474	10.6721	6.24891	chr4A:552977359-552977657	552977481	-	-	-	-	-	-	TraesCS4A02G243100	Exocyst complex component SEC3A
Merged-chrUn-85563609-1	chrUn:85563474-85563744	Intergenic	5451	TraesCSU02G158400LC.1	2	-	rep-2_peak_1441	-	-	-	-	-	-	rep-2_peak_1441	5.14202	12.1285	7.41559	chrUn:85563474-85563744	85563633	TraesCSU02G158400LC	Retrotransposon protein, putative, unclassified
Merged-chr1D-93868442-1	chr1D:93868317-93868567	Intergenic	34709	TraesCS1D02G140600LC.1	2	-	rep-2_peak_119	-	-	-	-	-	-	rep-2_peak_119	7.83694	14.7526	9.78606	chr1D:93868317-93868567	93868458	TraesCS1D02G140600LC	Oxygen-dependent coproporphyrinogen-III oxidase
Merged-chr2B-437879300-2	chr2B:437879139-437879472	Intergenic	-67988	TraesCS2B02G483800LC.1	1&2	rep-1_peak_559	rep-2_peak_279	rep-1_peak_559	6.3704	9.1793	4.97278	chr2B:437879139-437879411	437879208	rep-2_peak_279	7.41871	11.2722	6.66276	chr2B:437879178-437879472	437879287	TraesCS2B02G483800LC	Gag-Pol polyprotein
Merged-chrUn-377294100-1	chrUn:377293933-377294267	Intergenic	30240	TraesCSU02G248300.1	2	-	rep-2_peak_1534	-	-	-	-	-	-	rep-2_peak_1534	3.67615	4.67434	1.382	chrUn:377293933-377294267	377294232	TraesCSU02G248300	Alanine--tRNA ligase
Merged-chr6D-274836445-1	chr6D:274836307-274836583	Intergenic	315440	TraesCS6D02G292000LC.1	1	rep-1_peak_2001	-	rep-1_peak_2001	3.80791	4.69382	1.43548	chr6D:274836307-274836583	274836378	-	-	-	-	-	-	TraesCS6D02G292000LC	Transposable element protein, putative, Retrotrans_gag
Merged-chrUn-431070504-1	chrUn:431070316-431070693	Intergenic	-85628	TraesCSU02G622600LC.1	1	rep-1_peak_2656	-	rep-1_peak_2656	9.99577	19.2876	14.0982	chrUn:431070316-431070693	431070501	-	-	-	-	-	-	TraesCSU02G622600LC	Transposon Ty3-I Gag-Pol polyprotein
Merged-chr3A-205055854-1	chr3A:205055712-205055997	Intergenic	-16641	TraesCS3A02G232800LC.1	1	rep-1_peak_761	-	rep-1_peak_761	7.78605	11.9923	7.41829	chr3A:205055712-205055997	205055830	-	-	-	-	-	-	TraesCS3A02G232800LC	OCS-element binding factor 5
Merged-chr6B-346993108-1	chr6B:346992986-346993230	Intergenic	-14018	TraesCS6B02G401100LC.1	1	rep-1_peak_1900	-	rep-1_peak_1900	9.09873	14.9199	10.0527	chr6B:346992986-346993230	346993120	-	-	-	-	-	-	TraesCS6B02G401100LC	Retrotransposon protein, putative, Ty3-gypsy sub-class
Merged-chr2A-147131415-1	chr2A:147131288-147131542	Intergenic	109754	TraesCS2A02G195800LC.1	1	rep-1_peak_342	-	rep-1_peak_342	3.86986	4.61692	1.39945	chr2A:147131288-147131542	147131341	-	-	-	-	-	-	TraesCS2A02G195800LC	TTF-type zinc finger protein with HAT dimerization domain
Merged-chr2D-587422954-1	chr2D:587422828-587423081	Intergenic	-8911	TraesCS2D02G602400LC.1	1	rep-1_peak_714	-	rep-1_peak_714	4.24694	5.31608	1.88851	chr2D:587422828-587423081	587422957	-	-	-	-	-	-	TraesCS2D02G602400LC	NAC domain protein
Merged-chr2A-70712739-1	chr2A:70712577-70712902	Intergenic	6616	TraesCS2A02G120700.1	2	-	rep-2_peak_155	-	-	-	-	-	-	rep-2_peak_155	10.2639	17.2324	12.0671	chr2A:70712577-70712902	70712788	TraesCS2A02G120700	basic helix-loop-helix (bHLH) DNA-binding superfamily protein
Merged-chr5D-125137707-1	chr5D:125137510-125137904	Intergenic	35609	TraesCS5D02G148800LC.1	1	rep-1_peak_1673	-	rep-1_peak_1673	4.51484	5.72579	2.17568	chr5D:125137510-125137904	125137603	-	-	-	-	-	-	TraesCS5D02G148800LC	Coiled-coil domain-containing protein 97
Merged-chr7D-335933699-1	chr7D:335933530-335933868	Intergenic	-223142	TraesCS7D02G289900.2	1	rep-1_peak_2359	-	rep-1_peak_2359	5.24459	16.7554	11.7367	chr7D:335933530-335933868	335933773	-	-	-	-	-	-	TraesCS7D02G289900	ACT domain-containing protein
Merged-chr1B-619596028-1	chr1B:619595886-619596170	Intergenic	10058	TraesCS1B02G386100.1	1	rep-1_peak_223	-	rep-1_peak_223	4.18324	5.15941	1.81657	chr1B:619595886-619596170	619596023	-	-	-	-	-	-	TraesCS1B02G386100	F-box family protein
Merged-chrUn-405444918-1	chrUn:405444794-405445043	Intergenic	-21192	TraesCSU02G589000LC.1	1	rep-1_peak_2626	-	rep-1_peak_2626	5.09161	6.89243	3.07488	chrUn:405444794-405445043	405444873	-	-	-	-	-	-	TraesCSU02G589000LC	Ricin B lectin domain-containing protein
Merged-chr5D-243839654-1	chr5D:243839530-243839779	Intergenic	-4986	TraesCS5D02G155400.1	2	-	rep-2_peak_968	-	-	-	-	-	-	rep-2_peak_968	4.04657	4.93397	1.5472	chr5D:243839530-243839779	243839736	TraesCS5D02G155400	Pentatricopeptide repeat-containing protein, putative
Merged-chr5B-101648571-1	chr5B:101648438-101648705	Intergenic	106969	TraesCS5B02G081300.1	1	rep-1_peak_1546	-	rep-1_peak_1546	4.95476	6.54878	2.83485	chr5B:101648438-101648705	101648657	-	-	-	-	-	-	TraesCS5B02G081300	WD-repeat protein, putative
Merged-chr5B-105522092-1	chr5B:105521954-105522231	Intergenic	8144	TraesCS5B02G083300.1	1	rep-1_peak_1548	-	rep-1_peak_1548	7.09474	10.6721	6.24891	chr5B:105521954-105522231	105522065	-	-	-	-	-	-	TraesCS5B02G083300	wiskott-aldrich syndrome family protein, putative (DUF1118)
Merged-chrUn-212416545-1	chrUn:212416422-212416668	Intergenic	51279	TraesCSU02G268600LC.1	1	rep-1_peak_2493	-	rep-1_peak_2493	4.11883	5.35659	1.92242	chrUn:212416422-212416668	212416460	-	-	-	-	-	-	TraesCSU02G268600LC	NAC domain protein
Merged-chr6D-116672793-1	chr6D:116672662-116672925	Intergenic	-183701	TraesCS6D02G146100.1	1	rep-1_peak_1984	-	rep-1_peak_1984	5.66258	7.83872	3.85159	chr6D:116672662-116672925	116672708	-	-	-	-	-	-	TraesCS6D02G146100	Receptor-like kinase
Merged-chr6D-106228426-1	chr6D:106228303-106228549	Intergenic	-139638	TraesCS6D02G137700.1	1	rep-1_peak_1979	-	rep-1_peak_1979	5.71187	8.61936	4.50241	chr6D:106228303-106228549	106228355	-	-	-	-	-	-	TraesCS6D02G137700	3-hydroxyisobutyrate dehydrogenase, putative
Merged-chr2B-774425734-1	chr2B:774425609-774425859	Intergenic	13295	TraesCS2B02G873400LC.1	1	rep-1_peak_605	-	rep-1_peak_605	4.52603	6.72512	2.95916	chr2B:774425609-774425859	774425627	-	-	-	-	-	-	TraesCS2B02G873400LC	Protein FAR1-RELATED SEQUENCE 5
Merged-chrUn-429342907-1	chrUn:429342773-429343042	Intergenic	89181	TraesCSU02G621300LC.1	2	-	rep-2_peak_1561	-	-	-	-	-	-	rep-2_peak_1561	5.90284	12.992	8.18694	chrUn:429342773-429343042	429342933	TraesCSU02G621300LC	NAD(P)H-quinone oxidoreductase subunit J, chloroplastic
Merged-chr4B-504898121-1	chr4B:504897978-504898264	Intergenic	-34709	TraesCS4B02G243400.1	1	rep-1_peak_1317	-	rep-1_peak_1317	5.66258	7.83872	3.85159	chr4B:504897978-504898264	504898172	-	-	-	-	-	-	TraesCS4B02G243400	Heat shock 70 kDa protein
Merged-chr6A-231137-1	chr6A:231007-231268	Intergenic	6294	TraesCS6A02G000200LC.1	1	rep-1_peak_1750	-	rep-1_peak_1750	2.86638	20.7417	15.464	chr6A:231007-231268	231159	-	-	-	-	-	-	TraesCS6A02G000200LC	epstein-barr nuclear antigen
Merged-chr1D-21076756-1	chr1D:21076629-21076884	Intergenic	71686	TraesCS1D02G042600.1	1	rep-1_peak_244	-	rep-1_peak_244	3.28717	7.43642	3.53772	chr1D:21076629-21076884	21076698	-	-	-	-	-	-	TraesCS1D02G042600	F-box family protein
Merged-chr4A-126144471-1	chr4A:126144343-126144600	Intergenic	5602	TraesCS4A02G115300LC.1	2	-	rep-2_peak_589	-	-	-	-	-	-	rep-2_peak_589	6.1517	12.6701	7.89611	chr4A:126144343-126144600	126144454	TraesCS4A02G115300LC	Aconitate hydratase
Merged-chr5A-302692783-1	chr5A:302692611-302692956	Intergenic	78307	TraesCS5A02G242900LC.1	1	rep-1_peak_1467	-	rep-1_peak_1467	5.80479	8.10794	4.07235	chr5A:302692611-302692956	302692892	-	-	-	-	-	-	TraesCS5A02G242900LC	UDP-N-acetylglucosamine transferase subunit ALG14 homolog
Merged-chr6D-339116964-1	chr6D:339116817-339117111	Intergenic	34280	TraesCS6D02G238800.1	1	rep-1_peak_2012	-	rep-1_peak_2012	6.49205	9.87634	5.56164	chr6D:339116817-339117111	339117050	-	-	-	-	-	-	TraesCS6D02G238800	3,5-epimerase/4-reductase
Merged-chr7A-188692490-1	chr7A:188692366-188692615	Intergenic	34670	TraesCS7A02G220200.2	1	rep-1_peak_2066	-	rep-1_peak_2066	6.3704	9.1793	4.97278	chr7A:188692366-188692615	188692488	-	-	-	-	-	-	TraesCS7A02G220200	Aluminum activated malate transporter family protein
Merged-chr2A-93419098-1	chr2A:93418974-93419223	Intergenic	17100	TraesCS2A02G147000.2	1	rep-1_peak_328	-	rep-1_peak_328	5.84918	8.18784	4.13781	chr2A:93418974-93419223	93419089	-	-	-	-	-	-	TraesCS2A02G147000	AP2/B3-like transcriptional factor family protein
Merged-chrUn-468525152-1	chrUn:468525001-468525303	Intergenic	-10674	TraesCSU02G659600LC.1	1	rep-1_peak_2692	-	rep-1_peak_2692	3.80791	4.69382	1.43548	chrUn:468525001-468525303	468525091	-	-	-	-	-	-	TraesCSU02G659600LC	Retrovirus-related Pol polyprotein from transposon TNT 1-94
Merged-chr4A-304449238-1	chr4A:304449086-304449391	Intergenic	43226	TraesCS4A02G220600LC.1	1	rep-1_peak_1116	-	rep-1_peak_1116	6.57366	9.75801	5.45736	chr4A:304449086-304449391	304449250	-	-	-	-	-	-	TraesCS4A02G220600LC	Succinate/fumarate mitochondrial transporter
Merged-chr2A-338148772-1	chr2A:338148650-338148895	Intergenic	126610	TraesCS2A02G317900LC.1	1	rep-1_peak_385	-	rep-1_peak_385	4.82414	17.1618	12.1131	chr2A:338148650-338148895	338148741	-	-	-	-	-	-	TraesCS2A02G317900LC	Transposon protein, putative, Mutator sub-class, expressed
Merged-chr2B-103289212-1	chr2B:103289074-103289351	Intergenic	-69835	TraesCS2B02G184400LC.1	1	rep-1_peak_504	-	rep-1_peak_504	6.3704	9.1793	4.97278	chr2B:103289074-103289351	103289193	-	-	-	-	-	-	TraesCS2B02G184400LC	AT hook motif-containing protein, putative, expressed
Merged-chr4A-284928351-1	chr4A:284928216-284928486	Intergenic	-20448	TraesCS4A02G149300.1	1	rep-1_peak_1114	-	rep-1_peak_1114	5.35162	8.67483	4.54624	chr4A:284928216-284928486	284928324	-	-	-	-	-	-	TraesCS4A02G149300	Ribosomal protein S12
Merged-chr3A-711181474-2	chr3A:711181344-711181611	Intergenic	-21367	TraesCS3A02G479900.1	1&2	rep-1_peak_841	rep-2_peak_451	rep-1_peak_841	7.61583	13.1019	8.40763	chr3A:711181344-711181587	711181520	rep-2_peak_451	8.16922	15.7675	10.7149	chr3A:711181357-711181611	711181444	TraesCS3A02G479900	Expansin protein
Merged-chr2B-622698546-1	chr2B:622698422-622698671	promoter	-1451	TraesCS2B02G433400.1	1	rep-1_peak_584	-	rep-1_peak_584	5.62188	10.5395	6.14988	chr2B:622698422-622698671	622698543	-	-	-	-	-	-	TraesCS2B02G433400	Cysteine and histidine-rich domain-containing protein RAR1
Merged-chrUn-419408909-1	chrUn:419408764-419409054	Intergenic	-76421	TraesCSU02G610200LC.1	1	rep-1_peak_2643	-	rep-1_peak_2643	5.65753	9.51917	5.25792	chrUn:419408764-419409054	419408867	-	-	-	-	-	-	TraesCSU02G610200LC	DNA repair metallo-beta-lactamase family protein
Merged-chr5A-249896913-1	chr5A:249896789-249897038	Intergenic	27421	TraesCS5A02G206800LC.1	1	rep-1_peak_1455	-	rep-1_peak_1455	3.86986	4.61692	1.39945	chr5A:249896789-249897038	249896976	-	-	-	-	-	-	TraesCS5A02G206800LC	Retrotransposon, putative, centromere-specific
Merged-chr4D-312630320-1	chr4D:312630187-312630454	Intergenic	45517	TraesCS4D02G266100LC.1	1	rep-1_peak_1397	-	rep-1_peak_1397	5.15981	6.89164	3.07422	chr4D:312630187-312630454	312630377	-	-	-	-	-	-	TraesCS4D02G266100LC	Ring finger protein
Merged-chr3D-238235171-1	chr3D:238235047-238235296	Intergenic	-116350	TraesCS3D02G262300LC.1	2	-	rep-2_peak_542	-	-	-	-	-	-	rep-2_peak_542	4.43542	6.85411	2.99639	chr3D:238235047-238235296	238235146	TraesCS3D02G262300LC	Transposon Ty3-I Gag-Pol polyprotein
Merged-chr5D-105190779-1	chr5D:105190643-105190916	Intergenic	-75685	TraesCS5D02G095700.1	1	rep-1_peak_1664	-	rep-1_peak_1664	5.15981	6.89164	3.07422	chr5D:105190643-105190916	105190799	-	-	-	-	-	-	TraesCS5D02G095700	Diaminopimelate epimerase
Merged-chr2B-358176544-1	chr2B:358176412-358176677	Intergenic	-111982	TraesCS2B02G409400LC.1	1	rep-1_peak_543	-	rep-1_peak_543	5.15981	6.89164	3.07422	chr2B:358176412-358176677	358176522	-	-	-	-	-	-	TraesCS2B02G409400LC	Retrotransposon protein, putative, unclassified
Merged-chr7A-352776299-1	chr7A:352776152-352776447	Intergenic	54237	TraesCS7A02G406600LC.1	2	-	rep-2_peak_1220	-	-	-	-	-	-	rep-2_peak_1220	8.09313	12.6691	7.89611	chr7A:352776152-352776447	352776343	TraesCS7A02G406600LC	BED zinc finger,hAT family dimerization domain
Merged-chr3B-202161504-1	chr3B:202161378-202161630	Intergenic	-160350	TraesCS3B02G189900.1	1	rep-1_peak_879	-	rep-1_peak_879	3.86986	4.61692	1.39945	chr3B:202161378-202161630	202161478	-	-	-	-	-	-	TraesCS3B02G189900	F-box family protein
Merged-chr2B-90167244-1	chr2B:90167114-90167375	Intergenic	19120	TraesCS2B02G167300LC.1	1	rep-1_peak_500	-	rep-1_peak_500	5.66258	7.83872	3.85159	chr2B:90167114-90167375	90167193	-	-	-	-	-	-	TraesCS2B02G167300LC	Short-chain dehydrogenase/reductase family protein
Merged-chr2A-475413603-1	chr2A:475413479-475413728	Intergenic	-111016	TraesCS2A02G417800LC.1	1	rep-1_peak_425	-	rep-1_peak_425	7.61583	13.1019	8.40763	chr2A:475413479-475413728	475413661	-	-	-	-	-	-	TraesCS2A02G417800LC	Serine/threonine protein phosphatase 7 long form isogeny
Merged-chr1A-483340376-1	chr1A:483340065-483340687	Intergenic	-72221	TraesCS1A02G430200LC.1	2	-	rep-2_peak_52	-	-	-	-	-	-	rep-2_peak_52	4.31574	6.38383	2.61216	chr1A:483340065-483340687	483340395	TraesCS1A02G430200LC	NAC domain protein
Merged-chr3B-686307367-1	chr3B:686307244-686307490	Intergenic	29316	TraesCS3B02G650800LC.1	2	-	rep-2_peak_517	-	-	-	-	-	-	rep-2_peak_517	7.41871	11.2722	6.66276	chr3B:686307244-686307490	686307374	TraesCS3B02G650800LC	Retrotransposon protein, putative, unclassified
Merged-chr3B-256803576-1	chr3B:256803441-256803712	Intergenic	-15603	TraesCS3B02G215800.1	1	rep-1_peak_890	-	rep-1_peak_890	4.71441	6.08704	2.47591	chr3B:256803441-256803712	256803509	-	-	-	-	-	-	TraesCS3B02G215800	Glutamate--tRNA ligase
Merged-chr7A-438514560-1	chr7A:438514429-438514692	promoter	87	TraesCS7A02G450200LC.1	2	-	rep-2_peak_1228	-	-	-	-	-	-	rep-2_peak_1228	4.07026	5.09821	1.65095	chr7A:438514429-438514692	438514482	TraesCS7A02G450200LC	50S ribosomal protein L11
Merged-chr7B-368932606-1	chr7B:368932450-368932763	Intergenic	-124282	TraesCS7B02G201700.1	1	rep-1_peak_2241	-	rep-1_peak_2241	5.09161	6.89243	3.07488	chr7B:368932450-368932763	368932545	-	-	-	-	-	-	TraesCS7B02G201700	U3 small nucleolar ribonucleoprotein IMP4
Merged-chr7B-144897375-1	chr7B:144897250-144897500	Intergenic	-19588	TraesCS7B02G195200LC.1	1	rep-1_peak_2185	-	rep-1_peak_2185	5.30955	9.62391	5.35217	chr7B:144897250-144897500	144897376	-	-	-	-	-	-	TraesCS7B02G195200LC	NAC domain protein
Merged-chr3B-76516909-1	chr3B:76516785-76517034	promoter	-1994	TraesCS3B02G110900.1	2	-	rep-2_peak_458	-	-	-	-	-	-	rep-2_peak_458	5.8651	8.25693	4.09877	chr3B:76516785-76517034	76516939	TraesCS3B02G110900	WD repeat domain phosphoinositide-interacting protein
Merged-chr6B-221175047-1	chr6B:221174925-221175170	Intergenic	-198645	TraesCS6B02G295400LC.1	1	rep-1_peak_1877	-	rep-1_peak_1877	5.15981	6.89164	3.07422	chr6B:221174925-221175170	221174963	-	-	-	-	-	-	TraesCS6B02G295400LC	pectinesterase, putative (DUF677)
Merged-chr2A-471201106-1	chr2A:471200930-471201282	Intergenic	45466	TraesCS2A02G416000LC.1	1	rep-1_peak_424	-	rep-1_peak_424	7.78605	11.9923	7.41829	chr2A:471200930-471201282	471201140	-	-	-	-	-	-	TraesCS2A02G416000LC	Glutathione S-transferase T3
Merged-chr2B-534991981-1	chr2B:534991715-534992248	Intergenic	33897	TraesCS2B02G578900LC.1	1	rep-1_peak_571	-	rep-1_peak_571	3.9236	11.0737	6.60395	chr2B:534991715-534992248	534992141	-	-	-	-	-	-	TraesCS2B02G578900LC	Retrotransposon protein, putative, unclassified
Merged-chr4D-294255725-1	chr4D:294255536-294255914	Intergenic	-86509	TraesCS4D02G169300.1	1	rep-1_peak_1392	-	rep-1_peak_1392	4.52603	6.72512	2.95916	chr4D:294255536-294255914	294255676	-	-	-	-	-	-	TraesCS4D02G169300	Fanconi anemia group I protein
Merged-chr3A-389626904-1	chr3A:389626771-389627037	Intergenic	-150145	TraesCS3A02G214400.1	1	rep-1_peak_792	-	rep-1_peak_792	5.15981	6.89164	3.07422	chr3A:389626771-389627037	389626910	-	-	-	-	-	-	TraesCS3A02G214400	Potassium transporter
Merged-chr4B-284307521-1	chr4B:284307380-284307663	Intergenic	-41060	TraesCS4B02G251400LC.1	1	rep-1_peak_1282	-	rep-1_peak_1282	4.14886	5.85866	2.27588	chr4B:284307380-284307663	284307417	-	-	-	-	-	-	TraesCS4B02G251400LC	Potassium voltage-gated channel subfamily V member 1
Merged-chr4D-429064038-1	chr4D:429063907-429064169	Intergenic	78360	TraesCS4D02G260000.1	1	rep-1_peak_1415	-	rep-1_peak_1415	5.37845	7.36798	3.479	chr4D:429063907-429064169	429063981	-	-	-	-	-	-	TraesCS4D02G260000	vacuolar ATP synthase catalytic subunit-related / V-ATPase-related / vacuolar proton pump-like protein
Merged-chr5D-115313653-1	chr5D:115313529-115313777	Intergenic	-84864	TraesCS5D02G102200.1	1	rep-1_peak_1672	-	rep-1_peak_1672	4.97784	6.70761	2.95364	chr5D:115313529-115313777	115313724	-	-	-	-	-	-	TraesCS5D02G102200	B3 domain-containing protein
Merged-chrUn-414874754-1	chrUn:414874632-414874876	Intergenic	-3361	TraesCSU02G604400LC.1	1	rep-1_peak_2636	-	rep-1_peak_2636	5.23588	7.57863	3.65634	chrUn:414874632-414874876	414874731	-	-	-	-	-	-	TraesCSU02G604400LC	Retrovirus-related Pol polyprotein from transposon TNT 1-94
Merged-chr5B-370267191-1	chr5B:370267053-370267329	Intergenic	-26619	TraesCS5B02G339700LC.1	1	rep-1_peak_1596	-	rep-1_peak_1596	7.07823	10.5653	6.16649	chr5B:370267053-370267329	370267174	-	-	-	-	-	-	TraesCS5B02G339700LC	UBX domain-containing protein
Merged-chr4A-445480393-1	chr4A:445480239-445480547	Intergenic	-194954	TraesCS4A02G174900.1	2	-	rep-2_peak_615	-	-	-	-	-	-	rep-2_peak_615	6.10539	9.24942	4.92387	chr4A:445480239-445480547	445480452	TraesCS4A02G174900	Asparagine--tRNA ligase
Merged-chr2A-407753092-1	chr2A:407752967-407753218	Intergenic	4557	TraesCS2A02G374300LC.1	1	rep-1_peak_401	-	rep-1_peak_401	4.99723	8.73275	4.59099	chr2A:407752967-407753218	407753067	-	-	-	-	-	-	TraesCS2A02G374300LC	Transposon TX1 uncharacterized
Merged-chr6A-550387207-2	chr6A:550387024-550387383	Intergenic	-98617	TraesCS6A02G313700.1	1&2	rep-1_peak_1833	rep-2_peak_1063	rep-1_peak_1833	4.52603	6.72512	2.95916	chr6A:550387024-550387383	550387305	rep-2_peak_1063	4.08461	5.51987	1.99585	chr6A:550387045-550387377	550387340	TraesCS6A02G313700	Peptidyl-prolyl cis-trans isomerase
Merged-chr1D-295951080-1	chr1D:295950824-295951336	Intergenic	-10570	TraesCS1D02G210000.1	1	rep-1_peak_283	-	rep-1_peak_283	5.66258	7.83872	3.85159	chr1D:295950824-295951336	295950932	-	-	-	-	-	-	TraesCS1D02G210000	Coiled-coil domain-containing protein 132
Merged-chrUn-423501000-1	chrUn:423500857-423501144	Intergenic	-87747	TraesCSU02G615500LC.1	2	-	rep-2_peak_1558	-	-	-	-	-	-	rep-2_peak_1558	7.59254	11.9971	7.2995	chrUn:423500857-423501144	423500975	TraesCSU02G615500LC	NADP-dependent alkenal double bond reductase
Merged-chr6B-682400095-1	chr6B:682399922-682400269	Intergenic	-18001	TraesCS6B02G407900.1	1	rep-1_peak_1960	-	rep-1_peak_1960	5.15981	6.89164	3.07422	chr6B:682399922-682400269	682400101	-	-	-	-	-	-	TraesCS6B02G407900	F-box family protein
Merged-chr2A-779239524-1	chr2A:779239386-779239662	TTS (TraesCS2A02G764700LC.1)	1334	TraesCS2A02G764700LC.1	2	-	rep-2_peak_232	-	-	-	-	-	-	rep-2_peak_232	5.13196	6.91268	3.02228	chr2A:779239386-779239662	779239407	TraesCS2A02G764700LC	Transposon protein, putative, Mariner sub-class
Merged-chr3D-398310615-1	chr3D:398310432-398310798	Intergenic	10981	TraesCS3D02G289000.1	1	rep-1_peak_1024	-	rep-1_peak_1024	4.78084	6.23855	2.59416	chr3D:398310432-398310798	398310773	-	-	-	-	-	-	TraesCS3D02G289000	Heat shock transcription factor
Merged-chr3A-586735591-1	chr3A:586735464-586735719	Intergenic	58594	TraesCS3A02G339700.1	1	rep-1_peak_830	-	rep-1_peak_830	7.78605	11.9923	7.41829	chr3A:586735464-586735719	586735549	-	-	-	-	-	-	TraesCS3A02G339700	Glycerol-3-phosphate acyltransferase 3, putative
Merged-chr2D-390041353-1	chr2D:390041226-390041480	Intergenic	-339747	TraesCS2D02G398800LC.1	1	rep-1_peak_673	-	rep-1_peak_673	6.3704	9.1793	4.97278	chr2D:390041226-390041480	390041373	-	-	-	-	-	-	TraesCS2D02G398800LC	Retrotransposon protein, putative, Ty3-gypsy subclass
Merged-chr3B-454401752-2	chr3B:454401473-454402028	Intergenic	-27499	TraesCS3B02G283100.3	1&2	rep-1_peak_912	rep-2_peak_488	rep-1_peak_912	2.19386	35.579	29.6608	chr3B:454401473-454402028	454401915	rep-2_peak_488	2.03247	24.8496	19.2503	chr3B:454401481-454402026	454401938	TraesCS3B02G283100	Protein DETOXIFICATION
Merged-chr5D-296464926-1	chr5D:296464720-296465132	Intergenic	-9818	TraesCS5D02G192600.1	2	-	rep-2_peak_978	-	-	-	-	-	-	rep-2_peak_978	4.8049	12.3582	7.62608	chr5D:296464720-296465132	296464863	TraesCS5D02G192600	ATP synthase subunit b, chloroplastic
Merged-chr5B-111733641-1	chr5B:111733499-111733784	Intergenic	10022	TraesCS5B02G131400LC.1	1	rep-1_peak_1550	-	rep-1_peak_1550	5.15981	6.89164	3.07422	chr5B:111733499-111733784	111733680	-	-	-	-	-	-	TraesCS5B02G131400LC	Transposon protein, putative, Mutator sub-class, expressed
Merged-chr5D-334155091-1	chr5D:334154955-334155227	Intergenic	-73390	TraesCS5D02G301300LC.1	1	rep-1_peak_1703	-	rep-1_peak_1703	7.09474	10.6721	6.24891	chr5D:334154955-334155227	334155074	-	-	-	-	-	-	TraesCS5D02G301300LC	RNA-directed DNA polymerase (Reverse transcriptase)
Merged-chr5D-483455342-1	chr5D:483455211-483455473	Intergenic	-62611	TraesCS5D02G510100LC.1	1	rep-1_peak_1734	-	rep-1_peak_1734	5.80479	8.10794	4.07235	chr5D:483455211-483455473	483455296	-	-	-	-	-	-	TraesCS5D02G510100LC	Cysteine--tRNA ligase
Merged-chr4A-62492848-1	chr4A:62492722-62492974	Intergenic	-17098	TraesCS4A02G064500LC.1	1	rep-1_peak_1070	-	rep-1_peak_1070	5.03863	13.6514	8.89721	chr4A:62492722-62492974	62492801	-	-	-	-	-	-	TraesCS4A02G064500LC	RNA-directed DNA polymerase (reverse transcriptase)-related family protein
Merged-chr3B-267871879-1	chr3B:267871754-267872005	Intergenic	-182928	TraesCS3B02G220200.1	1	rep-1_peak_892	-	rep-1_peak_892	4.95476	6.54878	2.83485	chr3B:267871754-267872005	267871946	-	-	-	-	-	-	TraesCS3B02G220200	Phosphate transporter
Merged-chrUn-465923889-1	chrUn:465923718-465924061	Intergenic	68888	TraesCSU02G657000LC.1	2	-	rep-2_peak_1585	-	-	-	-	-	-	rep-2_peak_1585	2.51403	5.53778	2.01101	chrUn:465923718-465924061	465923800	TraesCSU02G657000LC	Retrotransposon protein, putative, unclassified
Merged-chr1A-331287585-1	chr1A:331287463-331287708	Intergenic	7924	TraesCS1A02G306900LC.1	2	-	rep-2_peak_32	-	-	-	-	-	-	rep-2_peak_32	5.08782	7.09208	3.16772	chr1A:331287463-331287708	331287613	TraesCS1A02G306900LC	RNA-directed DNA polymerase (reverse transcriptase)-related family protein
Merged-chr5B-532670081-1	chr5B:532669958-532670204	Intergenic	-27231	TraesCS5B02G529400LC.1	1	rep-1_peak_1624	-	rep-1_peak_1624	4.81165	11.7024	7.1596	chr5B:532669958-532670204	532670083	-	-	-	-	-	-	TraesCS5B02G529400LC	L-cysteine:1D-myo-inositol 2-amino-2-deoxy-alpha-D-glucopyranoside ligase
Merged-chr2D-570071127-1	chr2D:570070960-570071295	Intergenic	-8013	TraesCS2D02G464400.1	1	rep-1_peak_705	-	rep-1_peak_705	4.95476	6.54878	2.83485	chr2D:570070960-570071295	570071200	-	-	-	-	-	-	TraesCS2D02G464400	Ethylene-responsive transcription factor
Merged-chr7A-267449573-1	chr7A:267449440-267449706	Intergenic	-15800	TraesCS7A02G265800.1	2	-	rep-2_peak_1212	-	-	-	-	-	-	rep-2_peak_1212	8.81472	14.1908	9.27516	chr7A:267449440-267449706	267449592	TraesCS7A02G265800	Ankyrin repeat-containing protein
Merged-chr6B-230379041-1	chr6B:230378917-230379166	Intergenic	-107067	TraesCS6B02G303700LC.1	1	rep-1_peak_1881	-	rep-1_peak_1881	6.44977	9.36949	5.12745	chr6B:230378917-230379166	230379057	-	-	-	-	-	-	TraesCS6B02G303700LC	Protein DETOXIFICATION
Merged-chr4B-184050470-1	chr4B:184050346-184050594	Intergenic	-108428	TraesCS4B02G139800.1	2	-	rep-2_peak_708	-	-	-	-	-	-	rep-2_peak_708	9.66687	17.7729	12.5687	chr4B:184050346-184050594	184050469	TraesCS4B02G139800	Transcription elongation factor B polypeptide 1
Merged-chr5B-294337830-1	chr5B:294337680-294337981	Intergenic	57678	TraesCS5B02G274700LC.1	1	rep-1_peak_1582	-	rep-1_peak_1582	4.75989	6.57508	2.84527	chr5B:294337680-294337981	294337809	-	-	-	-	-	-	TraesCS5B02G274700LC	Ypt/Rab-GAP domain of gyp1p superfamily protein
Merged-chr4A-668072769-1	chr4A:668072567-668072972	Intergenic	13194	TraesCS4A02G391100.1	2	-	rep-2_peak_655	-	-	-	-	-	-	rep-2_peak_655	2.63646	5.18171	1.72455	chr4A:668072567-668072972	668072911	TraesCS4A02G391100	Protein kinase
Merged-chr4A-80810176-1	chr4A:80810048-80810304	Intergenic	25533	TraesCS4A02G082000LC.1	1	rep-1_peak_1078	-	rep-1_peak_1078	6.44977	9.36949	5.12745	chr4A:80810048-80810304	80810160	-	-	-	-	-	-	TraesCS4A02G082000LC	bZIP family transcription factor
Merged-chr3D-556435525-2	chr3D:556435384-556435669	Intergenic	-132689	TraesCS3D02G541000LC.1	1&2	rep-1_peak_1053	rep-2_peak_571	rep-1_peak_1053	4.78084	6.23855	2.59416	chr3D:556435401-556435648	556435470	rep-2_peak_571	6.90302	10.3293	5.84283	chr3D:556435384-556435669	556435552	TraesCS3D02G541000LC	F-box protein
Merged-chr4B-250436992-1	chr4B:250436781-250437203	Intergenic	-63964	TraesCS4B02G152200.1	1	rep-1_peak_1276	-	rep-1_peak_1276	4.75989	6.57508	2.84527	chr4B:250436781-250437203	250436960	-	-	-	-	-	-	TraesCS4B02G152200	Unconventional myosin-Va
Merged-chr6D-138821314-1	chr6D:138821183-138821446	Intergenic	-13415	TraesCS6D02G197400LC.1	2	-	rep-2_peak_1154	-	-	-	-	-	-	rep-2_peak_1154	4.86383	6.37021	2.60064	chr6D:138821183-138821446	138821415	TraesCS6D02G197400LC	DNA mismatch repair protein MutL
Merged-chr4B-100336701-1	chr4B:100336572-100336831	Intergenic	23242	TraesCS4B02G096400.1	1	rep-1_peak_1259	-	rep-1_peak_1259	7.17126	11.0109	6.54715	chr4B:100336572-100336831	100336740	-	-	-	-	-	-	TraesCS4B02G096400	ATP-dependent RNA helicase RhlB
Merged-chr4B-2781943-1	chr4B:2781719-2782168	Intergenic	6703	TraesCS4B02G004300.1	1	rep-1_peak_1246	-	rep-1_peak_1246	2.68089	8.67213	4.54464	chr4B:2781719-2782168	2782075	-	-	-	-	-	-	TraesCS4B02G004300	Dirigent protein
Merged-chrUn-405286558-1	chrUn:405286429-405286688	Intergenic	-67861	TraesCSU02G588800LC.1	1	rep-1_peak_2625	-	rep-1_peak_2625	7.02602	10.5482	6.1569	chrUn:405286429-405286688	405286614	-	-	-	-	-	-	TraesCSU02G588800LC	Cytochrome c biogenesis FN
Merged-chr1A-70466263-1	chr1A:70466135-70466391	Intergenic	-229097	TraesCS1A02G084500.1	1	rep-1_peak_13	-	rep-1_peak_13	3.74792	5.44391	1.99251	chr1A:70466135-70466391	70466238	-	-	-	-	-	-	TraesCS1A02G084500	2,3-bisphosphoglycerate-dependent phosphoglycerate mutase
Merged-chr5A-683289580-1	chr5A:683289397-683289763	Intergenic	-48597	TraesCS5A02G522100.1	2	-	rep-2_peak_862	-	-	-	-	-	-	rep-2_peak_862	4.08461	5.51987	1.99585	chr5A:683289397-683289763	683289566	TraesCS5A02G522100	Hydroxymethylglutaryl-CoA synthase
Merged-chrUn-297896940-2	chrUn:297896784-297897094	Intergenic	6780	TraesCSU02G385500LC.1	1&2	rep-1_peak_2544	rep-2_peak_1497	rep-1_peak_2544	5.25684	7.36131	3.47661	chrUn:297896784-297897069	297896948	rep-2_peak_1497	6.12712	9.0111	4.73148	chrUn:297896814-297897094	297896981	TraesCSU02G385500LC	Chymotrypsin inhibitor
Merged-chr4A-649545342-1	chr4A:649545211-649545473	Intergenic	15866	TraesCS4A02G551400LC.1	1	rep-1_peak_1180	-	rep-1_peak_1180	3.51622	20.9293	15.6398	chr4A:649545211-649545473	649545302	-	-	-	-	-	-	TraesCS4A02G551400LC	RNA-directed DNA polymerase (reverse transcriptase)-related family protein
Merged-chr5B-312979366-1	chr5B:312979241-312979491	Intergenic	-63470	TraesCS5B02G168600.4	1	rep-1_peak_1585	-	rep-1_peak_1585	6.44977	9.36949	5.12745	chr5B:312979241-312979491	312979344	-	-	-	-	-	-	TraesCS5B02G168600	BTB/POZ domain-containing protein
Merged-chr6A-419889312-1	chr6A:419889185-419889440	Intergenic	-117599	TraesCS6A02G392000LC.1	1	rep-1_peak_1801	-	rep-1_peak_1801	3.88633	8.00505	3.99717	chr6A:419889185-419889440	419889249	-	-	-	-	-	-	TraesCS6A02G392000LC	ARM repeat superfamily protein
Merged-chr4D-341872736-1	chr4D:341872586-341872887	Intergenic	-49468	TraesCS4D02G197200.1	2	-	rep-2_peak_779	-	-	-	-	-	-	rep-2_peak_779	6.06985	8.59462	4.36581	chr4D:341872586-341872887	341872669	TraesCS4D02G197200	Elongation factor 1-alpha
Merged-chr2D-89151971-1	chr2D:89151830-89152113	Intergenic	55392	TraesCS2D02G163200LC.1	1	rep-1_peak_626	-	rep-1_peak_626	4.18324	5.15941	1.81657	chr2D:89151830-89152113	89152070	-	-	-	-	-	-	TraesCS2D02G163200LC	DNA-directed RNA polymerase subunit beta, putative (DUF630 and DUF632)
Merged-chr1D-57426324-1	chr1D:57426201-57426448	Intergenic	-50235	TraesCS1D02G075500.1	1	rep-1_peak_248	-	rep-1_peak_248	5.66258	7.83872	3.85159	chr1D:57426201-57426448	57426325	-	-	-	-	-	-	TraesCS1D02G075500	BZIP transcription factor
Merged-chrUn-455314422-1	chrUn:455314299-455314545	Intergenic	15549	TraesCSU02G646700LC.1	1	rep-1_peak_2680	-	rep-1_peak_2680	2.67741	21.4479	16.1279	chrUn:455314299-455314545	455314436	-	-	-	-	-	-	TraesCSU02G646700LC	Transposon protein, putative, CACTA, En/Spm sub-class
Merged-chr1A-72838732-1	chr1A:72838607-72838857	Intergenic	-47670	TraesCS1A02G086200.1	1	rep-1_peak_15	-	rep-1_peak_15	4.51484	5.72579	2.17568	chr1A:72838607-72838857	72838733	-	-	-	-	-	-	TraesCS1A02G086200	Drebrin-like protein
Merged-chr3B-826882041-1	chr3B:826881902-826882180	Intergenic	31765	TraesCS3B02G901200LC.1	2	-	rep-2_peak_529	-	-	-	-	-	-	rep-2_peak_529	6.10539	9.24942	4.92387	chr3B:826881902-826882180	826882033	TraesCS3B02G901200LC	LINE-1 reverse transcriptase
Merged-chr7A-307469094-1	chr7A:307468966-307469222	Intergenic	89044	TraesCS7A02G375300LC.1	1	rep-1_peak_2087	-	rep-1_peak_2087	4.58953	5.85894	2.27588	chr7A:307468966-307469222	307469033	-	-	-	-	-	-	TraesCS7A02G375300LC	Histone-lysine N-methyltransferase
Merged-chr6B-301262378-1	chr6B:301262243-301262514	Intergenic	32634	TraesCS6B02G366400LC.1	1	rep-1_peak_1893	-	rep-1_peak_1893	5.15981	6.89164	3.07422	chr6B:301262243-301262514	301262275	-	-	-	-	-	-	TraesCS6B02G366400LC	DNA-(apurinic or apyrimidinic site) lyase
Merged-chr5A-33865355-2	chr5A:33865216-33865494	Intergenic	-8739	TraesCS5A02G036600.2	1&2	rep-1_peak_1431	rep-2_peak_800	rep-1_peak_1431	5.61758	23.7454	18.305	chr5A:33865229-33865494	33865346	rep-2_peak_800	6.83136	28.5266	22.7616	chr5A:33865216-33865481	33865354	TraesCS5A02G036600	Kinesin-related protein
Merged-chr5B-304884439-1	chr5B:304884314-304884564	Intergenic	64936	TraesCS5B02G164900.2	1	rep-1_peak_1583	-	rep-1_peak_1583	5.23588	7.57863	3.65634	chr5B:304884314-304884564	304884462	-	-	-	-	-	-	TraesCS5B02G164900	Protein FRIGIDA
Merged-chr5A-370056715-1	chr5A:370056594-370056837	Intergenic	-39850	TraesCS5A02G175800.1	1	rep-1_peak_1479	-	rep-1_peak_1479	4.73923	10.5368	6.14988	chr5A:370056594-370056837	370056733	-	-	-	-	-	-	TraesCS5A02G175800	TSC22 domain family protein 2
Merged-chr2D-621701552-1	chr2D:621701422-621701682	Intergenic	-30130	TraesCS2D02G663100LC.1	2	-	rep-2_peak_374	-	-	-	-	-	-	rep-2_peak_374	6.59823	9.65187	5.26088	chr2D:621701422-621701682	621701512	TraesCS2D02G663100LC	BTB/POZ/MATH-domain protein
Merged-chrUn-87927226-1	chrUn:87927098-87927354	Intergenic	-18954	TraesCSU02G099400.1	1	rep-1_peak_2448	-	rep-1_peak_2448	3.44065	12.9643	8.287	chrUn:87927098-87927354	87927233	-	-	-	-	-	-	TraesCSU02G099400	ATP-dependent Clp protease proteolytic subunit
Merged-chr4B-579387127-1	chr4B:579386982-579387272	Intergenic	-2649	TraesCS4B02G479200LC.1	1	rep-1_peak_1331	-	rep-1_peak_1331	4.14886	5.85866	2.27588	chr4B:579386982-579387272	579387053	-	-	-	-	-	-	TraesCS4B02G479200LC	Membrane lipoprotein, putative
Merged-chr2A-643152485-1	chr2A:643152361-643152610	Intergenic	-50137	TraesCS2A02G548700LC.1	1	rep-1_peak_461	-	rep-1_peak_461	6.08402	8.94036	4.77771	chr2A:643152361-643152610	643152463	-	-	-	-	-	-	TraesCS2A02G548700LC	Ulp1 protease family, C-terminal catalytic domain containing protein, expressed
Merged-chr7A-306680895-1	chr7A:306680759-306681031	Intergenic	45318	TraesCS7A02G375100LC.1	1	rep-1_peak_2086	-	rep-1_peak_2086	4.97784	6.70761	2.95364	chr7A:306680759-306681031	306680815	-	-	-	-	-	-	TraesCS7A02G375100LC	Basic-leucine zipper (bZIP) transcription factor family protein
Merged-chr4A-44952513-1	chr4A:44952390-44952636	Intergenic	-37348	TraesCS4A02G050200LC.1	2	-	rep-2_peak_582	-	-	-	-	-	-	rep-2_peak_582	5.49132	15.5696	10.5335	chr4A:44952390-44952636	44952511	TraesCS4A02G050200LC	Proteasome subunit beta type
Merged-chr7B-228395552-1	chr7B:228395405-228395700	Intergenic	-4365	TraesCS7B02G263000LC.1	1	rep-1_peak_2207	-	rep-1_peak_2207	4.93836	6.5162	2.83485	chr7B:228395405-228395700	228395509	-	-	-	-	-	-	TraesCS7B02G263000LC	3-oxoacyl-[acyl-carrier-protein] synthase 3
Merged-chr3B-9119254-1	chr3B:9119126-9119382	Intergenic	-20144	TraesCS3B02G021500.1	1	rep-1_peak_849	-	rep-1_peak_849	2.26847	57.1358	50.6724	chr3B:9119126-9119382	9119243	-	-	-	-	-	-	TraesCS3B02G021500	HNH endonuclease
Merged-chr5B-358777168-1	chr5B:358777045-358777292	Intergenic	-25212	TraesCS5B02G329800LC.1	1	rep-1_peak_1593	-	rep-1_peak_1593	5.28037	8.55764	4.45493	chr5B:358777045-358777292	358777148	-	-	-	-	-	-	TraesCS5B02G329800LC	Retrotransposon protein, putative, unclassified
Merged-chr2A-282276709-1	chr2A:282276574-282276845	Intergenic	-9266	TraesCS2A02G285900LC.1	1	rep-1_peak_371	-	rep-1_peak_371	4.75989	6.57508	2.84527	chr2A:282276574-282276845	282276766	-	-	-	-	-	-	TraesCS2A02G285900LC	RNA recognition motif (RRM)-containing protein
Merged-chr7B-736016079-1	chr7B:736015926-736016233	Intergenic	-8533	TraesCS7B02G802800LC.1	1	rep-1_peak_2301	-	rep-1_peak_2301	5.49004	7.73707	3.78519	chr7B:736015926-736016233	736016100	-	-	-	-	-	-	TraesCS7B02G802800LC	Transposase
Merged-chr5D-424235358-1	chr5D:424235212-424235504	Intergenic	10470	TraesCS5D02G335000.1	2	-	rep-2_peak_1000	-	-	-	-	-	-	rep-2_peak_1000	6.61417	10.3811	5.88207	chr5D:424235212-424235504	424235284	TraesCS5D02G335000	Defensin
Merged-chr7A-148306980-1	chr7A:148306828-148307133	Intergenic	-68347	TraesCS7A02G190400.1	1	rep-1_peak_2060	-	rep-1_peak_2060	6.18786	9.69437	5.40304	chr7A:148306828-148307133	148307018	-	-	-	-	-	-	TraesCS7A02G190400	Vacuolar protein sorting-associated protein 35
Merged-chr3A-465866037-1	chr3A:465865911-465866163	Intergenic	-26849	TraesCS3A02G247800.1	2	-	rep-2_peak_427	-	-	-	-	-	-	rep-2_peak_427	5.08782	7.09208	3.16772	chr3A:465865911-465866163	465865998	TraesCS3A02G247800	Vacuolar protein sorting-associated protein 16
Merged-chr6B-709504181-1	chr6B:709504057-709504305	Intergenic	21045	TraesCS6B02G794700LC.1	1	rep-1_peak_1967	-	rep-1_peak_1967	3.35628	11.8909	7.32983	chr6B:709504057-709504305	709504241	-	-	-	-	-	-	TraesCS6B02G794700LC	cytochrome P450, family 71, subfamily B, polypeptide 26
Merged-chr3D-336634006-1	chr3D:336633845-336634167	Intergenic	-35908	TraesCS3D02G241900.1	1	rep-1_peak_1013	-	rep-1_peak_1013	5.23588	7.57863	3.65634	chr3D:336633845-336634167	336634019	-	-	-	-	-	-	TraesCS3D02G241900	Receptor-like protein kinase
Merged-chr1A-502566164-2	chr1A:502566007-502566321	Intergenic	67237	TraesCS1A02G456700LC.1	1&2	rep-1_peak_98	rep-2_peak_55	rep-1_peak_98	6.3704	9.1793	4.97278	chr1A:502566070-502566321	502566162	rep-2_peak_55	5.13196	6.91268	3.02228	chr1A:502566007-502566258	502566115	TraesCS1A02G456700LC	Cytochrome c-type biogenesis protein CcmH
Merged-chr5A-280602201-1	chr5A:280602046-280602357	Intergenic	17050	TraesCS5A02G225200LC.1	1	rep-1_peak_1463	-	rep-1_peak_1463	6.78904	12.5632	7.92204	chr5A:280602046-280602357	280602267	-	-	-	-	-	-	TraesCS5A02G225200LC	5&apos;-nucleotidase SurE
Merged-chrUn-76797383-1	chrUn:76797261-76797506	Intergenic	11426	TraesCSU02G139200LC.1	1	rep-1_peak_2444	-	rep-1_peak_2444	2.8183	18.8339	13.6723	chrUn:76797261-76797506	76797385	-	-	-	-	-	-	TraesCSU02G139200LC	Disease resistance protein RPM1
Merged-chr1D-441622928-1	chr1D:441622788-441623068	Intergenic	-8184	TraesCS1D02G357800.1	1	rep-1_peak_305	-	rep-1_peak_305	7.07823	10.5653	6.16649	chr1D:441622788-441623068	441622948	-	-	-	-	-	-	TraesCS1D02G357800	Small ubiquitin-related modifier
Merged-chr2B-775062236-1	chr2B:775062098-775062375	Intergenic	-10933	TraesCS2B02G874400LC.1	1	rep-1_peak_606	-	rep-1_peak_606	3.86986	4.61692	1.39945	chr2B:775062098-775062375	775062252	-	-	-	-	-	-	TraesCS2B02G874400LC	Protein FAR1-RELATED SEQUENCE 5
Merged-chr4B-643883416-1	chr4B:643883294-643883538	Intergenic	-6362	TraesCS4B02G561800LC.1	1	rep-1_peak_1346	-	rep-1_peak_1346	4.51484	5.72579	2.17568	chr4B:643883294-643883538	643883521	-	-	-	-	-	-	TraesCS4B02G561800LC	Retrotransposon protein, putative, unclassified
Merged-chr5B-433919321-1	chr5B:433919193-433919449	Intergenic	-18696	TraesCS5B02G251400.1	2	-	rep-2_peak_919	-	-	-	-	-	-	rep-2_peak_919	7.59254	11.9971	7.2995	chr5B:433919193-433919449	433919331	TraesCS5B02G251400	Kynurenine formamidase
Merged-chr5D-392304155-1	chr5D:392303998-392304312	Intergenic	-223495	TraesCS5D02G295000.1	2	-	rep-2_peak_995	-	-	-	-	-	-	rep-2_peak_995	5.30999	8.28536	4.11866	chr5D:392303998-392304312	392304193	TraesCS5D02G295000	transducin family protein / WD-40 repeat family protein
Merged-chr3A-652221981-1	chr3A:652221800-652222162	Intergenic	-192148	TraesCS3A02G407400.1	1	rep-1_peak_840	-	rep-1_peak_840	7.17126	11.0109	6.54715	chr3A:652221800-652222162	652222034	-	-	-	-	-	-	TraesCS3A02G407400	magnesium transporter, putative (DUF803)
Merged-chr3B-746048586-1	chr3B:746048463-746048710	Intergenic	16043	TraesCS3B02G733100LC.1	2	-	rep-2_peak_521	-	-	-	-	-	-	rep-2_peak_521	2.02952	48.5122	42.1508	chr3B:746048463-746048710	746048594	TraesCS3B02G733100LC	Cysteine--tRNA ligase
Merged-chr1A-408312643-1	chr1A:408312501-408312786	Intergenic	-18828	TraesCS1A02G368700LC.1	1	rep-1_peak_85	-	rep-1_peak_85	5.71187	8.61936	4.50241	chr1A:408312501-408312786	408312576	-	-	-	-	-	-	TraesCS1A02G368700LC	basic helix-loop-helix (bHLH) DNA-binding superfamily protein
Merged-chr2B-490475725-1	chr2B:490475587-490475863	Intergenic	156490	TraesCS2B02G344000.1	2	-	rep-2_peak_283	-	-	-	-	-	-	rep-2_peak_283	4.07026	5.09821	1.65095	chr2B:490475587-490475863	490475713	TraesCS2B02G344000	Agamous MADS-box transcription factor
Merged-chr4B-650056368-1	chr4B:650056241-650056495	Intergenic	-16891	TraesCS4B02G359600.1	2	-	rep-2_peak_745	-	-	-	-	-	-	rep-2_peak_745	3.07141	12.1556	7.43964	chr4B:650056241-650056495	650056344	TraesCS4B02G359600	L-gulonolactone oxidase
Merged-chr1B-301094648-1	chr1B:301094525-301094772	Intergenic	41894	TraesCS1B02G327000LC.1	1	rep-1_peak_164	-	rep-1_peak_164	7.149	10.7706	6.33507	chr1B:301094525-301094772	301094668	-	-	-	-	-	-	TraesCS1B02G327000LC	ATP-dependent DNA helicase PIF1
Merged-chr1A-124653824-1	chr1A:124653689-124653959	Intergenic	133575	TraesCS1A02G117400.1	1	rep-1_peak_28	-	rep-1_peak_28	4.30475	11.0441	6.57717	chr1A:124653689-124653959	124653837	-	-	-	-	-	-	TraesCS1A02G117400	Pentatricopeptide repeat-containing protein
Merged-chr1A-447559987-1	chr1A:447559862-447560113	Intergenic	-63217	TraesCS1A02G255300.1	2	-	rep-2_peak_44	-	-	-	-	-	-	rep-2_peak_44	5.8651	8.25693	4.09877	chr1A:447559862-447560113	447559921	TraesCS1A02G255300	Squamosa promoter-binding-like protein
Merged-chr4A-95255282-1	chr4A:95255112-95255453	Intergenic	71944	TraesCS4A02G089200.1	1	rep-1_peak_1083	-	rep-1_peak_1083	5.53093	7.80358	3.84327	chr4A:95255112-95255453	95255370	-	-	-	-	-	-	TraesCS4A02G089200	S-ribonuclease binding protein
Merged-chr2A-353740856-1	chr2A:353740724-353740989	Intergenic	-207768	TraesCS2A02G331300LC.1	2	-	rep-2_peak_174	-	-	-	-	-	-	rep-2_peak_174	3.2387	6.65884	2.84162	chr2A:353740724-353740989	353740737	TraesCS2A02G331300LC	Translation initiation factor IF-2
Merged-chr2A-17476995-1	chr2A:17476868-17477122	Intergenic	-2865	TraesCS2A02G037200LC.1	2	-	rep-2_peak_151	-	-	-	-	-	-	rep-2_peak_151	6.76881	10.9707	6.4009	chr2A:17476868-17477122	17476933	TraesCS2A02G037200LC	NBS-LRR resistance-like protein
Merged-chr2A-432723131-1	chr2A:432723008-432723255	Intergenic	131488	TraesCS2A02G268800.2	1	rep-1_peak_417	-	rep-1_peak_417	3.86986	4.61692	1.39945	chr2A:432723008-432723255	432723180	-	-	-	-	-	-	TraesCS2A02G268800	Pyridoxal 5&apos;-phosphate synthase subunit PdxS
Merged-chr2B-646650558-1	chr2B:646650241-646650875	Intergenic	9803	TraesCS2B02G452800.1	1	rep-1_peak_586	-	rep-1_peak_586	6.27518	15.4077	10.4989	chr2B:646650241-646650875	646650368	-	-	-	-	-	-	TraesCS2B02G452800	F-box family protein
Merged-chr6B-425744411-1	chr6B:425744255-425744567	Intergenic	137796	TraesCS6B02G462700LC.1	2	-	rep-2_peak_1123	-	-	-	-	-	-	rep-2_peak_1123	4.891	6.78109	2.93924	chr6B:425744255-425744567	425744331	TraesCS6B02G462700LC	NAC domain containing protein 16
Merged-chr2A-468834287-1	chr2A:468834151-468834424	Intergenic	240742	TraesCS2A02G413400LC.1	1	rep-1_peak_423	-	rep-1_peak_423	5.19928	6.96221	3.13656	chr2A:468834151-468834424	468834216	-	-	-	-	-	-	TraesCS2A02G413400LC	RING/FYVE/PHD zinc finger superfamily protein
Merged-chr5A-527391103-1	chr5A:527390958-527391248	Intergenic	100523	TraesCS5A02G316600.1	1	rep-1_peak_1499	-	rep-1_peak_1499	4.18324	5.15941	1.81657	chr5A:527390958-527391248	527391110	-	-	-	-	-	-	TraesCS5A02G316600	Cytochrome P450, putative
Merged-chr7B-183889705-1	chr7B:183889578-183889832	Intergenic	-12152	TraesCS7B02G143200.1	1	rep-1_peak_2197	-	rep-1_peak_2197	5.37845	7.36798	3.479	chr7B:183889578-183889832	183889701	-	-	-	-	-	-	TraesCS7B02G143200	Peptide methionine sulfoxide reductase A4, chloroplastic
Merged-chr5B-449828797-1	chr5B:449828673-449828922	Intergenic	19646	TraesCS5B02G265500.1	2	-	rep-2_peak_923	-	-	-	-	-	-	rep-2_peak_923	8.64071	18.0297	12.8071	chr5B:449828673-449828922	449828770	TraesCS5B02G265500	Beta-glucosidase, putative
Merged-chr6A-440724274-1	chr6A:440724069-440724480	Intergenic	107299	TraesCS6A02G406500LC.1	1	rep-1_peak_1807	-	rep-1_peak_1807	2.15763	24.9436	19.4475	chr6A:440724069-440724480	440724201	-	-	-	-	-	-	TraesCS6A02G406500LC	Methionine aminopeptidase 2
Merged-chr7B-40338792-1	chr7B:40338665-40338920	Intergenic	-7967	TraesCS7B02G040400.1	1	rep-1_peak_2173	-	rep-1_peak_2173	4.95476	6.54878	2.83485	chr7B:40338665-40338920	40338769	-	-	-	-	-	-	TraesCS7B02G040400	Strictosidine synthase
Merged-chr4B-19107165-1	chr4B:19107041-19107289	Intergenic	23551	TraesCS4B02G029100LC.1	2	-	rep-2_peak_689	-	-	-	-	-	-	rep-2_peak_689	2.61187	35.1381	29.133	chr4B:19107041-19107289	19107194	TraesCS4B02G029100LC	Polynucleotidyl transferase, ribonuclease H-like superfamily protein
Merged-chr5B-672215408-1	chr5B:672215281-672215535	Intergenic	-13036	TraesCS5B02G721500LC.1	2	-	rep-2_peak_951	-	-	-	-	-	-	rep-2_peak_951	5.8651	8.25693	4.09877	chr5B:672215281-672215535	672215421	TraesCS5B02G721500LC	SLAIN motif-containing protein 2
Merged-chrUn-305723057-1	chrUn:305722923-305723191	Intergenic	40952	TraesCSU02G399900LC.1	2	-	rep-2_peak_1500	-	-	-	-	-	-	rep-2_peak_1500	4.52497	9.73922	5.33518	chrUn:305722923-305723191	305723033	TraesCSU02G399900LC	Retrovirus-related Pol polyprotein from transposon TNT 1-94
Merged-chr4A-691525752-1	chr4A:691525616-691525889	Intergenic	-55381	TraesCS4A02G421300.1	2	-	rep-2_peak_661	-	-	-	-	-	-	rep-2_peak_661	4.75427	12.8956	8.09979	chr4A:691525616-691525889	691525755	TraesCS4A02G421300	NAC domain-containing protein, putative
Merged-chr2A-466742532-1	chr2A:466742402-466742662	Intergenic	347319	TraesCS2A02G411600LC.1	1	rep-1_peak_422	-	rep-1_peak_422	5.08962	8.24233	4.18106	chr2A:466742402-466742662	466742485	-	-	-	-	-	-	TraesCS2A02G411600LC	NADH dehydrogenase subunit 4
Merged-chr4D-331857766-1	chr4D:331857632-331857900	Intergenic	216830	TraesCS4D02G279500LC.1	1	rep-1_peak_1401	-	rep-1_peak_1401	4.38458	15.8818	10.9337	chr4D:331857632-331857900	331857760	-	-	-	-	-	-	TraesCS4D02G279500LC	Disease resistance protein RPP13
Merged-chr7B-623821-1	chr7B:623696-623946	Intergenic	7084	TraesCS7B02G001600LC.1	1	rep-1_peak_2164	-	rep-1_peak_2164	2.72741	53.7939	47.3912	chr7B:623696-623946	623823	-	-	-	-	-	-	TraesCS7B02G001600LC	Retrovirus-related Pol polyprotein from transposon TNT 1-94
Merged-chr7A-145327772-1	chr7A:145327636-145327908	Intergenic	72040	TraesCS7A02G248100LC.1	1	rep-1_peak_2059	-	rep-1_peak_2059	5.66258	7.83872	3.85159	chr7A:145327636-145327908	145327811	-	-	-	-	-	-	TraesCS7A02G248100LC	Retrotransposon protein, putative, unclassified
Merged-chr6B-48239461-1	chr6B:48239324-48239599	Intergenic	92940	TraesCS6B02G071400.1	2	-	rep-2_peak_1082	-	-	-	-	-	-	rep-2_peak_1082	4.90153	7.32847	3.33381	chr6B:48239324-48239599	48239459	TraesCS6B02G071400	Proteasome inhibitor-like protein
Merged-chr2B-724358841-1	chr2B:724358684-724358999	Intergenic	-38861	TraesCS2B02G529300.1	1	rep-1_peak_599	-	rep-1_peak_599	5.19928	6.96221	3.13656	chr2B:724358684-724358999	724358938	-	-	-	-	-	-	TraesCS2B02G529300	Ribulose bisphosphate carboxylase/oxygenase activase
Merged-chr3A-639014016-1	chr3A:639013865-639014167	Intergenic	-6270	TraesCS3A02G391000.1	1	rep-1_peak_838	-	rep-1_peak_838	4.51484	5.72579	2.17568	chr3A:639013865-639014167	639013914	-	-	-	-	-	-	TraesCS3A02G391000	Ceramide glucosyltransferase, putative
Merged-chr1A-199163900-1	chr1A:199163773-199164028	Intergenic	45770	TraesCS1A02G208700LC.1	1	rep-1_peak_39	-	rep-1_peak_39	5.15981	6.89164	3.07422	chr1A:199163773-199164028	199163827	-	-	-	-	-	-	TraesCS1A02G208700LC	Aquaporin
Merged-chr2D-312582501-1	chr2D:312582351-312582651	Intergenic	-121133	TraesCS2D02G337300LC.1	1	rep-1_peak_661	-	rep-1_peak_661	6.44271	9.35678	5.12745	chr2D:312582351-312582651	312582535	-	-	-	-	-	-	TraesCS2D02G337300LC	RNA-directed DNA polymerase (Reverse transcriptase)-related protein
Merged-chr7A-572739562-1	chr7A:572739425-572739700	Intergenic	-122864	TraesCS7A02G394500.1	1	rep-1_peak_2132	-	rep-1_peak_2132	4.51484	5.72579	2.17568	chr7A:572739425-572739700	572739617	-	-	-	-	-	-	TraesCS7A02G394500	Processing peptidase
Merged-chr3A-197800457-1	chr3A:197800323-197800591	Intergenic	-48888	TraesCS3A02G176500.2	1	rep-1_peak_759	-	rep-1_peak_759	5.06367	9.8626	5.54872	chr3A:197800323-197800591	197800438	-	-	-	-	-	-	TraesCS3A02G176500	NAC domain protein,
Merged-chr2D-459840916-1	chr2D:459840788-459841045	Intergenic	9701	TraesCS2D02G357900.1	2	-	rep-2_peak_351	-	-	-	-	-	-	rep-2_peak_351	5.08782	7.09208	3.16772	chr2D:459840788-459841045	459840932	TraesCS2D02G357900	Endonuclease 8-like 3
Merged-chr5A-456750382-1	chr5A:456750260-456750504	Intergenic	-5064	TraesCS5A02G240600.1	2	-	rep-2_peak_844	-	-	-	-	-	-	rep-2_peak_844	5.13196	6.91268	3.02228	chr5A:456750260-456750504	456750344	TraesCS5A02G240600	Cyclin dependent kinase inhibitor
Merged-chr6B-315322015-1	chr6B:315321894-315322137	Intergenic	-2847	TraesCS6B02G377600LC.1	1	rep-1_peak_1895	-	rep-1_peak_1895	5.15981	6.89164	3.07422	chr6B:315321894-315322137	315321947	-	-	-	-	-	-	TraesCS6B02G377600LC	Cysteine and histidine-rich domain-containing protein 1
Merged-chrUn-477499283-1	chrUn:477499116-477499450	Intergenic	-14125	TraesCSU02G666800LC.1	2	-	rep-2_peak_1591	-	-	-	-	-	-	rep-2_peak_1591	6.53538	11.3378	6.72021	chrUn:477499116-477499450	477499240	TraesCSU02G666800LC	Transposon Ty3-I Gag-Pol polyprotein
Merged-chr3A-589859084-2	chr3A:589858948-589859221	Intergenic	27426	TraesCS3A02G479800LC.1	1&2	rep-1_peak_831	rep-2_peak_438	rep-1_peak_831	6.44977	9.36949	5.12745	chr3A:589858957-589859210	589859150	rep-2_peak_438	6.10539	9.24942	4.92387	chr3A:589858948-589859221	589859124	TraesCS3A02G479800LC	Gamma-glutamylcyclotransferase
Merged-chr5B-172421322-1	chr5B:172421199-172421446	Intergenic	194790	TraesCS5B02G184500LC.1	2	-	rep-2_peak_888	-	-	-	-	-	-	rep-2_peak_888	5.71845	9.27391	4.93998	chr5B:172421199-172421446	172421322	TraesCS5B02G184500LC	Protein FAR1-RELATED SEQUENCE 5
Merged-chrUn-234674951-1	chrUn:234674829-234675074	Intergenic	-158868	TraesCSU02G290300LC.1	1	rep-1_peak_2502	-	rep-1_peak_2502	6.55886	13.4208	8.69358	chrUn:234674829-234675074	234675013	-	-	-	-	-	-	TraesCSU02G290300LC	Flavin-containing monooxygenase
Merged-chr2B-512651635-1	chr2B:512651508-512651762	Intergenic	-28396	TraesCS2B02G359300.1	2	-	rep-2_peak_285	-	-	-	-	-	-	rep-2_peak_285	6.74428	9.91288	5.47827	chr2B:512651508-512651762	512651579	TraesCS2B02G359300	Peptide methionine sulfoxide reductase MsrA
Merged-chr4D-350672496-1	chr4D:350672370-350672622	Intergenic	-114708	TraesCS4D02G203700.2	2	-	rep-2_peak_781	-	-	-	-	-	-	rep-2_peak_781	5.13196	6.91268	3.02228	chr4D:350672370-350672622	350672444	TraesCS4D02G203700	Peptidase M50B-like protein
Merged-chr6D-269187383-1	chr6D:269187202-269187564	Intergenic	48900	TraesCS6D02G194000.2	1	rep-1_peak_2000	-	rep-1_peak_2000	5.29325	7.22514	3.35866	chr6D:269187202-269187564	269187338	-	-	-	-	-	-	TraesCS6D02G194000	Long chain acyl-CoA synthetase 8
Merged-chr5D-113168230-1	chr5D:113168104-113168356	Intergenic	-213019	TraesCS5D02G100500.1	1	rep-1_peak_1670	-	rep-1_peak_1670	4.51484	5.72579	2.17568	chr5D:113168104-113168356	113168162	-	-	-	-	-	-	TraesCS5D02G100500	PAPA-1-like conserved region family protein, expressed
Merged-chr2D-611816204-1	chr2D:611816062-611816346	Intergenic	-42750	TraesCS2D02G643600LC.1	2	-	rep-2_peak_371	-	-	-	-	-	-	rep-2_peak_371	4.06833	4.97422	1.57402	chr2D:611816062-611816346	611816120	TraesCS2D02G643600LC	Peptide methionine sulfoxide reductase MsrB
Merged-chr5D-458793842-1	chr5D:458793701-458793983	Intergenic	16901	TraesCS5D02G389600.1	1	rep-1_peak_1728	-	rep-1_peak_1728	7.07823	10.5653	6.16649	chr5D:458793701-458793983	458793832	-	-	-	-	-	-	TraesCS5D02G389600	formate dehydrogenase
Merged-chr6A-210924620-1	chr6A:210924473-210924767	Intergenic	18941	TraesCS6A02G269900LC.1	2	-	rep-2_peak_1037	-	-	-	-	-	-	rep-2_peak_1037	4.6712	6.00728	2.36597	chr6A:210924473-210924767	210924640	TraesCS6A02G269900LC	Transposase
Merged-chr4D-212961795-1	chr4D:212961649-212961942	Intergenic	-443851	TraesCS4D02G198600LC.1	2	-	rep-2_peak_766	-	-	-	-	-	-	rep-2_peak_766	6.59823	9.65187	5.26088	chr4D:212961649-212961942	212961737	TraesCS4D02G198600LC	TVP38/TMEM64 family membrane protein
Merged-chr7B-637812088-1	chr7B:637811966-637812211	Intergenic	11675	TraesCS7B02G372000.1	1	rep-1_peak_2288	-	rep-1_peak_2288	4.75989	6.57508	2.84527	chr7B:637811966-637812211	637812060	-	-	-	-	-	-	TraesCS7B02G372000	Homeodomain-like superfamily protein
Merged-chr2D-280482921-1	chr2D:280482782-280483060	Intergenic	173274	TraesCS2D02G245500.2	2	-	rep-2_peak_340	-	-	-	-	-	-	rep-2_peak_340	5.13196	6.91268	3.02228	chr2D:280482782-280483060	280482987	TraesCS2D02G245500	AT-rich interactive domain protein
Merged-chr3A-383159151-1	chr3A:383159019-383159284	Intergenic	75537	TraesCS3A02G212600.1	2	-	rep-2_peak_417	-	-	-	-	-	-	rep-2_peak_417	6.0939	8.74371	4.49255	chr3A:383159019-383159284	383159219	TraesCS3A02G212600	Helicase-related family protein
Merged-chr4A-662575316-1	chr4A:662575140-662575492	Intergenic	8987	TraesCS4A02G385300.1	2	-	rep-2_peak_650	-	-	-	-	-	-	rep-2_peak_650	2.63646	5.18171	1.72455	chr4A:662575140-662575492	662575158	TraesCS4A02G385300	Cytochrome P450
Merged-chr5B-538780197-2	chr5B:538780062-538780339	Intergenic	50745	TraesCS5B02G541900LC.1	1&2	rep-1_peak_1625	rep-2_peak_937	rep-1_peak_1625	5.23588	7.57863	3.65634	chr5B:538780062-538780316	538780146	rep-2_peak_937	7.12295	11.5446	6.89609	chr5B:538780071-538780339	538780146	TraesCS5B02G541900LC	Transposon protein, putative, Mutator sub-class, expressed
Merged-chrUn-199531-1	chrUn:199404-199659	Intergenic	-22462	TraesCSU02G000400.1	1	rep-1_peak_2404	-	rep-1_peak_2404	5.15981	6.89164	3.07422	chrUn:199404-199659	199603	-	-	-	-	-	-	TraesCSU02G000400	Glutamyl-tRNA(Gln) amidotransferase subunit B, mitochondrial
Merged-chr2A-687947652-1	chr2A:687947508-687947797	intron (TraesCS2A02G595100LC.1, intron 1 of 3)	-26071	TraesCS2A02G595000LC.1	1	rep-1_peak_469	-	rep-1_peak_469	5.74856	8.00761	3.99908	chr2A:687947508-687947797	687947604	-	-	-	-	-	-	TraesCS2A02G595000LC	PsbP-like protein 1
Merged-chr7A-56791722-1	chr7A:56791581-56791864	Intergenic	-10669	TraesCS7A02G127110LC.1	1	rep-1_peak_2034	-	rep-1_peak_2034	4.51484	5.72579	2.17568	chr7A:56791581-56791864	56791821	-	-	-	-	-	-	TraesCS7A02G127110LC	hAT dimerization domain-containing protein / transposase-like protein
Merged-chr6B-249055473-1	chr6B:249055328-249055618	Intergenic	331156	TraesCS6B02G320800LC.1	1	rep-1_peak_1885	-	rep-1_peak_1885	6.57366	9.75801	5.45736	chr6B:249055328-249055618	249055419	-	-	-	-	-	-	TraesCS6B02G320800LC	Cytochrome P450 family protein
Merged-chr6D-276976341-1	chr6D:276976198-276976484	Intergenic	32054	TraesCS6D02G293500LC.1	2	-	rep-2_peak_1161	-	-	-	-	-	-	rep-2_peak_1161	5.8651	8.25693	4.09877	chr6D:276976198-276976484	276976357	TraesCS6D02G293500LC	B3 domain-containing protein
Merged-chr7B-112876684-1	chr7B:112876562-112876806	Intergenic	-14192	TraesCS7B02G097800.1	2	-	rep-2_peak_1292	-	-	-	-	-	-	rep-2_peak_1292	4.72099	6.09926	2.37418	chr7B:112876562-112876806	112876617	TraesCS7B02G097800	Keratin, type II cytoskeletal 4
Merged-chrUn-2098594-1	chrUn:2098467-2098721	Intergenic	-5888	TraesCSU02G001900.1	1	rep-1_peak_2409	-	rep-1_peak_2409	5.59669	11.6126	7.07984	chrUn:2098467-2098721	2098618	-	-	-	-	-	-	TraesCSU02G001900	transmembrane protein, putative (DUF594)
Merged-chr5B-59677090-1	chr5B:59676920-59677260	Intergenic	27148	TraesCS5B02G082500LC.1	1	rep-1_peak_1536	-	rep-1_peak_1536	4.41587	8.5834	4.47568	chr5B:59676920-59677260	59677030	-	-	-	-	-	-	TraesCS5B02G082500LC	Transposon protein, putative, Pong sub-class
Merged-chr4A-655537491-1	chr4A:655537363-655537619	Intergenic	24503	TraesCS4A02G557300LC.1	2	-	rep-2_peak_643	-	-	-	-	-	-	rep-2_peak_643	3.21385	10.8179	6.26494	chr4A:655537363-655537619	655537458	TraesCS4A02G557300LC	Sulfotransferase
Merged-chr4A-699083742-1	chr4A:699083553-699083931	Intergenic	-16789	TraesCS4A02G634100LC.1	1	rep-1_peak_1209	-	rep-1_peak_1209	2.07411	8.35048	4.27413	chr4A:699083553-699083931	699083660	-	-	-	-	-	-	TraesCS4A02G634100LC	Calcium-dependent lipid-binding (CaLB domain) family protein
Merged-chrUn-288631274-1	chrUn:288631151-288631398	Intergenic	-15638	TraesCSU02G364800LC.1	1	rep-1_peak_2538	-	rep-1_peak_2538	2.52271	17.9625	12.8573	chrUn:288631151-288631398	288631245	-	-	-	-	-	-	TraesCSU02G364800LC	Retrovirus-related Pol polyprotein from transposon TNT 1-94
Merged-chr7D-368539178-1	chr7D:368539051-368539305	Intergenic	-24462	TraesCS7D02G294600.1	1	rep-1_peak_2361	-	rep-1_peak_2361	5.84918	8.18784	4.13781	chr7D:368539051-368539305	368539218	-	-	-	-	-	-	TraesCS7D02G294600	Zinc finger CCCH domain protein
Merged-chr7D-125672400-1	chr7D:125672273-125672527	Intergenic	-169992	TraesCS7D02G173200.1	1	rep-1_peak_2323	-	rep-1_peak_2323	4.51484	5.72579	2.17568	chr7D:125672273-125672527	125672332	-	-	-	-	-	-	TraesCS7D02G173200	Eukaryotic translation initiation factor 2 subunit 3
Merged-chr7A-627307753-1	chr7A:627307618-627307889	Intergenic	-69410	TraesCS7A02G434100.1	1	rep-1_peak_2140	-	rep-1_peak_2140	4.75989	6.57508	2.84527	chr7A:627307618-627307889	627307706	-	-	-	-	-	-	TraesCS7A02G434100	Receptor protein kinase-like
Merged-chr3D-287851314-1	chr3D:287851184-287851444	Intergenic	-62421	TraesCS3D02G298100LC.1	1	rep-1_peak_1005	-	rep-1_peak_1005	5.80479	8.10794	4.07235	chr3D:287851184-287851444	287851358	-	-	-	-	-	-	TraesCS3D02G298100LC	NIMA-related serine/threonine kinase 1
Merged-chr4B-617208642-1	chr4B:617208500-617208784	Intergenic	60349	TraesCS4B02G518400LC.1	1	rep-1_peak_1341	-	rep-1_peak_1341	6.44977	9.36949	5.12745	chr4B:617208500-617208784	617208604	-	-	-	-	-	-	TraesCS4B02G518400LC	Sphingolipid delta(4)-desaturase DES1
Merged-chr3A-21891546-1	chr3A:21891408-21891685	Intergenic	93892	TraesCS3A02G044500LC.1	2	-	rep-2_peak_383	-	-	-	-	-	-	rep-2_peak_383	5.8651	8.25693	4.09877	chr3A:21891408-21891685	21891545	TraesCS3A02G044500LC	Glutathione S-transferase T3
Merged-chrUn-418811756-1	chrUn:418811623-418811890	Intergenic	-6253	TraesCSU02G609700LC.1	2	-	rep-2_peak_1555	-	-	-	-	-	-	rep-2_peak_1555	2.45867	7.53882	3.50935	chrUn:418811623-418811890	418811704	TraesCSU02G609700LC	Retrotransposon, putative, centromere-specific
Merged-chr3B-92245309-1	chr3B:92245169-92245449	TTS (TraesCS3B02G154400LC.1)	623	TraesCS3B02G154400LC.1	2	-	rep-2_peak_459	-	-	-	-	-	-	rep-2_peak_459	3.75305	5.22124	1.75368	chr3B:92245169-92245449	92245448	TraesCS3B02G154400LC	Cell wall-associated hydrolase
Merged-chr2D-533257030-1	chr2D:533256902-533257158	Intergenic	5547	TraesCS2D02G419300.1	2	-	rep-2_peak_358	-	-	-	-	-	-	rep-2_peak_358	4.72099	6.09926	2.37418	chr2D:533256902-533257158	533257126	TraesCS2D02G419300	F-box protein
Merged-chr4D-130081774-1	chr4D:130081587-130081961	Intergenic	-2868	TraesCS4D02G147300LC.1	1	rep-1_peak_1384	-	rep-1_peak_1384	4.52603	6.72512	2.95916	chr4D:130081587-130081961	130081739	-	-	-	-	-	-	TraesCS4D02G147300LC	Sialic acid-binding Ig-like lectin 16
Merged-chr5B-370501669-1	chr5B:370501522-370501816	Intergenic	-50381	TraesCS5B02G203600.1	2	-	rep-2_peak_912	-	-	-	-	-	-	rep-2_peak_912	8.76756	14.1005	9.19115	chr5B:370501522-370501816	370501626	TraesCS5B02G203600	HMG-Y-related protein A
Merged-chrUn-121234918-1	chrUn:121234796-121235041	Intergenic	-13210	TraesCSU02G215100LC.1	2	-	rep-2_peak_1450	-	-	-	-	-	-	rep-2_peak_1450	3.27068	42.4493	36.2328	chrUn:121234796-121235041	121234940	TraesCSU02G215100LC	Transposon Ty3-I Gag-Pol polyprotein
Merged-chr7D-261324030-1	chr7D:261323895-261324165	Intergenic	-190205	TraesCS7D02G341800LC.1	2	-	rep-2_peak_1380	-	-	-	-	-	-	rep-2_peak_1380	6.59823	9.65187	5.26088	chr7D:261323895-261324165	261324022	TraesCS7D02G341800LC	ROP-interactive CRIB motif-containing protein 2
Merged-chr6B-152288131-1	chr6B:152288002-152288260	Intergenic	-91102	TraesCS6B02G151200.1	2	-	rep-2_peak_1093	-	-	-	-	-	-	rep-2_peak_1093	6.06985	8.59462	4.36581	chr6B:152288002-152288260	152288100	TraesCS6B02G151200	CASP-like protein
Merged-chr1D-171286919-1	chr1D:171286783-171287055	Intergenic	-34456	TraesCS1D02G197800LC.1	1	rep-1_peak_260	-	rep-1_peak_260	4.14886	5.85866	2.27588	chr1D:171286783-171287055	171286930	-	-	-	-	-	-	TraesCS1D02G197800LC	U4/U6.U5 tri-snRNP-associated protein 2
Merged-chr7B-682989197-1	chr7B:682989036-682989359	Intergenic	-10368	TraesCS7B02G695900LC.1	1	rep-1_peak_2291	-	rep-1_peak_2291	4.71441	6.08704	2.47591	chr7B:682989036-682989359	682989222	-	-	-	-	-	-	TraesCS7B02G695900LC	high mobility group B3
Merged-chr5B-290349308-1	chr5B:290349182-290349434	Intergenic	38282	TraesCS5B02G157400.3	1	rep-1_peak_1581	-	rep-1_peak_1581	3.33114	6.01767	2.41183	chr5B:290349182-290349434	290349344	-	-	-	-	-	-	TraesCS5B02G157400	Unc-50
Merged-chr7A-206866347-1	chr7A:206866177-206866517	Intergenic	-44297	TraesCS7A02G234800.1	1	rep-1_peak_2071	-	rep-1_peak_2071	5.71187	8.61936	4.50241	chr7A:206866177-206866517	206866305	-	-	-	-	-	-	TraesCS7A02G234800	Receptor protein kinase, putative
Merged-chr3B-420434318-1	chr3B:420434129-420434507	Intergenic	16690	TraesCS3B02G413800LC.1	2	-	rep-2_peak_483	-	-	-	-	-	-	rep-2_peak_483	2.02685	9.72215	5.32076	chr3B:420434129-420434507	420434241	TraesCS3B02G413800LC	25.3 kDa vesicle transport protein
Merged-chr6D-68424733-1	chr6D:68424599-68424867	Intergenic	-59327	TraesCS6D02G104900.1	2	-	rep-2_peak_1150	-	-	-	-	-	-	rep-2_peak_1150	4.7766	7.71893	3.66345	chr6D:68424599-68424867	68424828	TraesCS6D02G104900	FBD-associated F-box protein
Merged-chr7B-465868623-1	chr7B:465868498-465868749	Intergenic	-24221	TraesCS7B02G440400LC.1	2	-	rep-2_peak_1332	-	-	-	-	-	-	rep-2_peak_1332	5.39542	7.32167	3.33381	chr7B:465868498-465868749	465868614	TraesCS7B02G440400LC	Protein FAR1-RELATED SEQUENCE 5
Merged-chr3B-410785596-1	chr3B:410785466-410785727	Intergenic	-8318	TraesCS3B02G254700.1	2	-	rep-2_peak_480	-	-	-	-	-	-	rep-2_peak_480	4.07026	5.09821	1.65095	chr3B:410785466-410785727	410785580	TraesCS3B02G254700	S-type anion channel
Merged-chr6B-430237506-1	chr6B:430237365-430237648	Intergenic	-42933	TraesCS6B02G464600LC.1	1	rep-1_peak_1916	-	rep-1_peak_1916	2.38357	4.81914	1.52998	chr6B:430237365-430237648	430237381	-	-	-	-	-	-	TraesCS6B02G464600LC	Transposon protein, putative, Pong sub-class
Merged-chr6D-457738494-1	chr6D:457738353-457738635	Intergenic	16007	TraesCS6D02G484600LC.1	2	-	rep-2_peak_1179	-	-	-	-	-	-	rep-2_peak_1179	5.30999	8.28536	4.11866	chr6D:457738353-457738635	457738456	TraesCS6D02G484600LC	Heat-shock protein, putative
Merged-chr1A-486272663-1	chr1A:486272517-486272810	Intergenic	55300	TraesCS1A02G432600LC.1	2	-	rep-2_peak_53	-	-	-	-	-	-	rep-2_peak_53	7.53056	11.6368	6.9781	chr1A:486272517-486272810	486272672	TraesCS1A02G432600LC	Transposon protein, putative, Mutator sub-class, expressed
Merged-chr4A-541416865-1	chr4A:541416725-541417005	Intergenic	-8605	TraesCS4A02G381900LC.1	1	rep-1_peak_1150	-	rep-1_peak_1150	5.53093	7.80358	3.84327	chr4A:541416725-541417005	541416880	-	-	-	-	-	-	TraesCS4A02G381900LC	Transposon protein, putative, Mariner sub-class
Merged-chrUn-279201991-1	chrUn:279201799-279202183	Intergenic	66953	TraesCSU02G351300LC.1	1	rep-1_peak_2530	-	rep-1_peak_2530	3.55576	9.15219	4.96242	chrUn:279201799-279202183	279201926	-	-	-	-	-	-	TraesCSU02G351300LC	Disease resistance protein
Merged-chr7D-236867906-1	chr7D:236867680-236868133	Intergenic	-23178	TraesCS7D02G261300.1	1	rep-1_peak_2345	-	rep-1_peak_2345	5.23588	7.57863	3.65634	chr7D:236867680-236868133	236867919	-	-	-	-	-	-	TraesCS7D02G261300	Serine/threonine-protein kinase RIO1
Merged-chr3A-470870471-1	chr3A:470870349-470870594	Intergenic	-22378	TraesCS3A02G251300.1	2	-	rep-2_peak_428	-	-	-	-	-	-	rep-2_peak_428	4.49307	6.40569	2.62293	chr3A:470870349-470870594	470870450	TraesCS3A02G251300	Mitochondrial carrier protein-like
Merged-chr3A-320852812-1	chr3A:320852687-320852937	Intergenic	64418	TraesCS3A02G291400LC.1	1	rep-1_peak_778	-	rep-1_peak_778	6.92325	10.2571	5.8979	chr3A:320852687-320852937	320852780	-	-	-	-	-	-	TraesCS3A02G291400LC	Transposon Ty3-I Gag-Pol polyprotein
Merged-chr5B-307069591-1	chr5B:307069463-307069719	Intergenic	-45702	TraesCS5B02G281700LC.1	2	-	rep-2_peak_902	-	-	-	-	-	-	rep-2_peak_902	4.39882	5.62577	2.03382	chr5B:307069463-307069719	307069637	TraesCS5B02G281700LC	Retrovirus-related Pol polyprotein from transposon TNT 1-94
Merged-chr5A-21256653-1	chr5A:21256509-21256798	Intergenic	-151296	TraesCS5A02G026000.1	1	rep-1_peak_1429	-	rep-1_peak_1429	8.3847	13.3867	8.66317	chr5A:21256509-21256798	21256669	-	-	-	-	-	-	TraesCS5A02G026000	No exine formation 1
Merged-chr7D-540404310-1	chr7D:540404169-540404451	Intergenic	8125	TraesCS7D02G571100LC.1	2	-	rep-2_peak_1400	-	-	-	-	-	-	rep-2_peak_1400	6.27547	9.0593	4.76527	chr7D:540404169-540404451	540404248	TraesCS7D02G571100LC	Phosphoenolpyruvate carboxykinase (ATP)
Merged-chr7A-278490358-1	chr7A:278490235-278490481	Intergenic	37486	TraesCS7A02G270500.1	1	rep-1_peak_2082	-	rep-1_peak_2082	4.95476	6.54878	2.83485	chr7A:278490235-278490481	278490332	-	-	-	-	-	-	TraesCS7A02G270500	NC domain-containing protein
Merged-chrUn-339515900-1	chrUn:339515761-339516040	Intergenic	8171	TraesCSU02G474200LC.1	2	-	rep-2_peak_1517	-	-	-	-	-	-	rep-2_peak_1517	3.16125	6.66229	2.84355	chrUn:339515761-339516040	339515904	TraesCSU02G474200LC	basic pentacysteine 7
Merged-chr3B-68117355-1	chr3B:68117210-68117501	Intergenic	92804	TraesCS3B02G126000LC.1	1	rep-1_peak_856	-	rep-1_peak_856	5.66258	7.83872	3.85159	chr3B:68117210-68117501	68117255	-	-	-	-	-	-	TraesCS3B02G126000LC	Cysteine/Histidine-rich C1 domain family protein
Merged-chr2B-228385796-1	chr2B:228385668-228385924	Intergenic	-252280	TraesCS2B02G315400LC.1	1	rep-1_peak_523	-	rep-1_peak_523	6.3704	9.1793	4.97278	chr2B:228385668-228385924	228385788	-	-	-	-	-	-	TraesCS2B02G315400LC	50S ribosomal protein L11
Merged-chrUn-448169479-1	chrUn:448169352-448169607	Intergenic	9127	TraesCSU02G639600LC.1	1	rep-1_peak_2670	-	rep-1_peak_2670	3.78327	24.4477	18.974	chrUn:448169352-448169607	448169513	-	-	-	-	-	-	TraesCSU02G639600LC	Flavin-containing monooxygenase
Merged-chr6A-301106749-1	chr6A:301106628-301106871	Intergenic	-13081	TraesCS6A02G198000.3	1	rep-1_peak_1793	-	rep-1_peak_1793	4.8807	10.1765	5.82506	chr6A:301106628-301106871	301106742	-	-	-	-	-	-	TraesCS6A02G198000	Myb
Merged-chr4B-141300674-1	chr4B:141300523-141300825	Intergenic	-7625	TraesCS4B02G155100LC.1	2	-	rep-2_peak_705	-	-	-	-	-	-	rep-2_peak_705	9.34466	15.9697	10.9021	chr4B:141300523-141300825	141300666	TraesCS4B02G155100LC	30S ribosomal protein S12
Merged-chr6A-565903973-1	chr6A:565903822-565904124	Intergenic	334387	TraesCS6A02G335000.1	2	-	rep-2_peak_1065	-	-	-	-	-	-	rep-2_peak_1065	2.63647	7.36192	3.35765	chr6A:565903822-565904124	565903876	TraesCS6A02G335000	F-box domain containing protein, expressed
Merged-chr5A-334022719-1	chr5A:334022586-334022853	Intergenic	-9287	TraesCS5A02G155800.1	1	rep-1_peak_1471	-	rep-1_peak_1471	6.57366	9.75801	5.45736	chr5A:334022586-334022853	334022751	-	-	-	-	-	-	TraesCS5A02G155800	Pentatricopeptide repeat-containing protein
Merged-chr4D-401509034-1	chr4D:401508884-401509184	Intergenic	13962	TraesCS4D02G336700LC.1	1	rep-1_peak_1410	-	rep-1_peak_1410	7.07823	10.5653	6.16649	chr4D:401508884-401509184	401509004	-	-	-	-	-	-	TraesCS4D02G336700LC	Transposon protein, putative, Mutator sub-class
Merged-chr1B-589724033-1	chr1B:589723870-589724197	Intergenic	-17283	TraesCS1B02G361100.1	1	rep-1_peak_219	-	rep-1_peak_219	5.80479	8.10794	4.07235	chr1B:589723870-589724197	589724015	-	-	-	-	-	-	TraesCS1B02G361100	DTW domain-containing protein
Merged-chr4D-426412849-1	chr4D:426412678-426413021	Intergenic	111253	TraesCS4D02G256700.1	1	rep-1_peak_1414	-	rep-1_peak_1414	7.07823	10.5653	6.16649	chr4D:426412678-426413021	426412891	-	-	-	-	-	-	TraesCS4D02G256700	BTB/POZ domain-containing protein
Merged-chr4D-396796987-1	chr4D:396796857-396797118	Intergenic	56402	TraesCS4D02G235600.1	1	rep-1_peak_1409	-	rep-1_peak_1409	5.15981	6.89164	3.07422	chr4D:396796857-396797118	396796956	-	-	-	-	-	-	TraesCS4D02G235600	AP-1 complex subunit sigma-like protein
Merged-chr5B-236694203-1	chr5B:236694073-236694333	Intergenic	-389596	TraesCS5B02G223800LC.1	2	-	rep-2_peak_893	-	-	-	-	-	-	rep-2_peak_893	7.41871	11.2722	6.66276	chr5B:236694073-236694333	236694219	TraesCS5B02G223800LC	Protein FAR1-RELATED SEQUENCE 5
Merged-chr4D-29379280-1	chr4D:29379101-29379459	Intergenic	-18522	TraesCS4D02G044300LC.1	2	-	rep-2_peak_750	-	-	-	-	-	-	rep-2_peak_750	2.85256	4.92127	1.5472	chr4D:29379101-29379459	29379456	TraesCS4D02G044300LC	CBS domain protein with a domain protein (DUF21)
Merged-chr3A-191946072-1	chr3A:191945918-191946226	Intergenic	56526	TraesCS3A02G174000.1	2	-	rep-2_peak_404	-	-	-	-	-	-	rep-2_peak_404	4.84011	6.33806	2.57609	chr3A:191945918-191946226	191946169	TraesCS3A02G174000	Phosphoribosylformylglycinamidine synthase subunit PurL
Merged-chr4A-648033110-1	chr4A:648032860-648033360	Intergenic	33428	TraesCS4A02G548400LC.1	1	rep-1_peak_1177	-	rep-1_peak_1177	3.90526	11.5573	7.03364	chr4A:648032860-648033360	648033214	-	-	-	-	-	-	TraesCS4A02G548400LC	NB-ARC domain-containing disease resistance protein
Merged-chrUn-226271619-1	chrUn:226271482-226271756	Intergenic	-140032	TraesCSU02G281000LC.1	1	rep-1_peak_2496	-	rep-1_peak_2496	7.13984	11.9376	7.37113	chrUn:226271482-226271756	226271589	-	-	-	-	-	-	TraesCSU02G281000LC	3-isopropylmalate dehydratase large subunit
Merged-chr4D-518308-1	chr4D:518134-518482	Intergenic	-18213	TraesCS4D02G000600.1	1	rep-1_peak_1357	-	rep-1_peak_1357	7.07823	10.5653	6.16649	chr4D:518134-518482	518384	-	-	-	-	-	-	TraesCS4D02G000600	Terpene cyclase/mutase family member
Merged-chr5A-481733099-1	chr5A:481732957-481733241	Intergenic	38643	TraesCS5A02G396100LC.1	1	rep-1_peak_1498	-	rep-1_peak_1498	5.80479	8.10794	4.07235	chr5A:481732957-481733241	481733048	-	-	-	-	-	-	TraesCS5A02G396100LC	DNA-(apurinic or apyrimidinic site) lyase
Merged-chr7D-627565276-1	chr7D:627565045-627565507	Intergenic	6793	TraesCS7D02G722500LC.1	1	rep-1_peak_2402	-	rep-1_peak_2402	4.52603	6.72512	2.95916	chr7D:627565045-627565507	627565133	-	-	-	-	-	-	TraesCS7D02G722500LC	RNA-binding protein Nova-1
Merged-chr4B-449034152-1	chr4B:449034027-449034277	Intergenic	20143	TraesCS4B02G210300.1	2	-	rep-2_peak_730	-	-	-	-	-	-	rep-2_peak_730	5.39542	7.32167	3.33381	chr4B:449034027-449034277	449034216	TraesCS4B02G210300	Mannose-1-phosphate guanyltransferase, putative
Merged-chrUn-355861145-1	chrUn:355861022-355861268	Intergenic	-12815	TraesCSU02G506500LC.1	1	rep-1_peak_2579	-	rep-1_peak_2579	2.04598	40.1004	34.0348	chrUn:355861022-355861268	355861144	-	-	-	-	-	-	TraesCSU02G506500LC	zinc knuckle (CCHC-type) family protein
Merged-chr6A-422312261-1	chr6A:422312125-422312398	Intergenic	17199	TraesCS6A02G225000.1	2	-	rep-2_peak_1045	-	-	-	-	-	-	rep-2_peak_1045	5.30999	8.28536	4.11866	chr6A:422312125-422312398	422312234	TraesCS6A02G225000	LIGHT-DEPENDENT SHORT HYPOCOTYLS-like protein (DUF640)
Merged-chr7A-219707844-2	chr7A:219707694-219708010	Intergenic	-41429	TraesCS7A02G243700.1	1&2	rep-1_peak_2073	rep-2_peak_1208	rep-1_peak_2073	9.02967	14.7933	9.93603	chr7A:219707694-219707976	219707903	rep-2_peak_1208	7.41871	11.2722	6.66276	chr7A:219707696-219708010	219707955	TraesCS7A02G243700	Upstream activation factor subunit spp27
Merged-chr4A-242808809-1	chr4A:242808665-242808953	Intergenic	50743	TraesCS4A02G186500LC.1	2	-	rep-2_peak_603	-	-	-	-	-	-	rep-2_peak_603	4.04657	4.93397	1.5472	chr4A:242808665-242808953	242808833	TraesCS4A02G186500LC	Retrotransposon protein, putative, Ty3-gypsy subclass
Merged-chrUn-237552642-1	chrUn:237552483-237552802	Intergenic	90179	TraesCSU02G164200.1	1	rep-1_peak_2506	-	rep-1_peak_2506	3.82714	9.445	5.19369	chrUn:237552483-237552802	237552674	-	-	-	-	-	-	TraesCSU02G164200	F-box domain containing protein, expressed
Merged-chr6B-18568388-1	chr6B:18568266-18568511	promoter	204	TraesCS6B02G038300LC.1	2	-	rep-2_peak_1080	-	-	-	-	-	-	rep-2_peak_1080	5.39542	7.32167	3.33381	chr6B:18568266-18568511	18568426	TraesCS6B02G038300LC	Glutathione S-transferase T3
Merged-chr1B-134831774-1	chr1B:134831643-134831906	Intergenic	108189	TraesCS1B02G115000.1	1	rep-1_peak_134	-	rep-1_peak_134	4.6849	7.86745	3.87291	chr1B:134831643-134831906	134831717	-	-	-	-	-	-	TraesCS1B02G115000	Peroxidase
Merged-chr2D-182223128-1	chr2D:182223005-182223251	Intergenic	148934	TraesCS2D02G218400.1	1	rep-1_peak_649	-	rep-1_peak_649	6.49909	9.45872	5.20486	chr2D:182223005-182223251	182223100	-	-	-	-	-	-	TraesCS2D02G218400	phosphatidyl inositol monophosphate 5 kinase
Merged-chr4B-346065650-1	chr4B:346065428-346065873	Intergenic	73517	TraesCS4B02G165000.5	1	rep-1_peak_1290	-	rep-1_peak_1290	5.15416	6.88159	3.07422	chr4B:346065428-346065873	346065635	-	-	-	-	-	-	TraesCS4B02G165000	Beta-adaptin-like protein
Merged-chr1D-234149454-1	chr1D:234149266-234149643	Intergenic	-218656	TraesCS1D02G163800.1	1	rep-1_peak_270	-	rep-1_peak_270	4.51484	5.72579	2.17568	chr1D:234149266-234149643	234149546	-	-	-	-	-	-	TraesCS1D02G163800	Low-temperature-induced 65 kDa protein
Merged-chr7A-514315002-1	chr7A:514314855-514315150	Intergenic	122519	TraesCS7A02G350900.1	1	rep-1_peak_2119	-	rep-1_peak_2119	4.2839	5.61211	2.12712	chr7A:514314855-514315150	514314971	-	-	-	-	-	-	TraesCS7A02G350900	basic helix-loop-helix (bHLH) DNA-binding superfamily protein
Merged-chr2B-41934294-1	chr2B:41934167-41934421	Intergenic	32372	TraesCS2B02G076800.3	2	-	rep-2_peak_236	-	-	-	-	-	-	rep-2_peak_236	5.84041	8.31411	4.14169	chr2B:41934167-41934421	41934293	TraesCS2B02G076800	PHD finger protein
Merged-chr6B-60523268-1	chr6B:60523125-60523412	Intergenic	49741	TraesCS6B02G113800LC.1	1	rep-1_peak_1855	-	rep-1_peak_1855	5.80479	8.10794	4.07235	chr6B:60523125-60523412	60523358	-	-	-	-	-	-	TraesCS6B02G113800LC	Ran-binding protein in the microtubule-organising centre protein
Merged-chr3A-147514802-1	chr3A:147514654-147514950	Intergenic	84713	TraesCS3A02G189400LC.1	1	rep-1_peak_751	-	rep-1_peak_751	5.80479	8.10794	4.07235	chr3A:147514654-147514950	147514846	-	-	-	-	-	-	TraesCS3A02G189400LC	Retrovirus-related Pol polyprotein LINE-1
Merged-chr7B-288048595-1	chr7B:288048460-288048731	Intergenic	-84301	TraesCS7B02G183100.1	1	rep-1_peak_2223	-	rep-1_peak_2223	6.29216	18.4352	13.2983	chr7B:288048460-288048731	288048604	-	-	-	-	-	-	TraesCS7B02G183100	acclimation of photosynthesis to environment
Merged-chr4A-733262584-1	chr4A:733262460-733262709	Intergenic	11722	TraesCS4A02G710100LC.1	2	-	rep-2_peak_684	-	-	-	-	-	-	rep-2_peak_684	5.70512	17.706	12.509	chr4A:733262460-733262709	733262561	TraesCS4A02G710100LC	Retrotransposon protein, putative, unclassified
Merged-chr7B-560699562-1	chr7B:560699425-560699700	Intergenic	-95210	TraesCS7B02G526300LC.1	2	-	rep-2_peak_1343	-	-	-	-	-	-	rep-2_peak_1343	6.10539	9.24942	4.92387	chr7B:560699425-560699700	560699458	TraesCS7B02G526300LC	D111/G-patch domain-containing protein
Merged-chr7B-377917323-1	chr7B:377917182-377917465	Intergenic	-8207	TraesCS7B02G206600.1	1	rep-1_peak_2243	-	rep-1_peak_2243	6.44977	9.36949	5.12745	chr7B:377917182-377917465	377917331	-	-	-	-	-	-	TraesCS7B02G206600	Core-2/I-branching beta-1,6-N-acetylglucosaminyltransferase-like protein
Merged-chrUn-340164927-1	chrUn:340164777-340165077	Intergenic	2374	TraesCSU02G475600LC.1	2	-	rep-2_peak_1518	-	-	-	-	-	-	rep-2_peak_1518	6.00583	8.47484	4.28073	chrUn:340164777-340165077	340164930	TraesCSU02G475600LC	Retrotransposon protein, putative, unclassified
Merged-chr5A-401077565-1	chr5A:401077440-401077690	Intergenic	-37402	TraesCS5A02G312000LC.1	1	rep-1_peak_1486	-	rep-1_peak_1486	6.3704	9.1793	4.97278	chr5A:401077440-401077690	401077578	-	-	-	-	-	-	TraesCS5A02G312000LC	50S ribosomal protein L11
Merged-chr4A-699203561-1	chr4A:699203439-699203684	Intergenic	-10851	TraesCS4A02G428400.1	2	-	rep-2_peak_666	-	-	-	-	-	-	rep-2_peak_666	3.37543	13.106	8.29098	chr4A:699203439-699203684	699203577	TraesCS4A02G428400	F-box family protein
Merged-chr4B-85110032-1	chr4B:85109867-85110197	Intergenic	-251914	TraesCS4B02G085000.1	2	-	rep-2_peak_696	-	-	-	-	-	-	rep-2_peak_696	4.39882	5.62577	2.03382	chr4B:85109867-85110197	85110031	TraesCS4B02G085000	3-deoxy-manno-octulosonate cytidylyltransferase
Merged-chr6B-23064135-1	chr6B:23064014-23064257	Intergenic	26559	TraesCS6B02G038700.1	1	rep-1_peak_1845	-	rep-1_peak_1845	4.95476	6.54878	2.83485	chr6B:23064014-23064257	23064179	-	-	-	-	-	-	TraesCS6B02G038700	NBS-LRR-like resistance protein
Merged-chr3D-450766489-1	chr3D:450766365-450766613	Intergenic	-82749	TraesCS3D02G423400LC.1	1	rep-1_peak_1034	-	rep-1_peak_1034	7.07823	10.5653	6.16649	chr3D:450766365-450766613	450766436	-	-	-	-	-	-	TraesCS3D02G423400LC	ATP-dependent Clp protease proteolytic subunit
Merged-chr3D-603249051-1	chr3D:603248925-603249178	Intergenic	3846	TraesCS3D02G637100LC.1	1	rep-1_peak_1057	-	rep-1_peak_1057	8.84949	15.1317	10.2428	chr3D:603248925-603249178	603249011	-	-	-	-	-	-	TraesCS3D02G637100LC	ADP-ribosylation factor GTPase-activating protein 3
Merged-chr1A-579263272-1	chr1A:579263136-579263409	Intergenic	6806	TraesCS1A02G601000LC.1	1	rep-1_peak_108	-	rep-1_peak_108	5.33947	7.21757	3.35442	chr1A:579263136-579263409	579263300	-	-	-	-	-	-	TraesCS1A02G601000LC	Transposon Ty3-I Gag-Pol polyprotein
Merged-chr6A-117573992-1	chr6A:117573846-117574138	Intergenic	44944	TraesCS6A02G194800LC.1	1	rep-1_peak_1763	-	rep-1_peak_1763	7.9439	14.4832	9.6553	chr6A:117573846-117574138	117574073	-	-	-	-	-	-	TraesCS6A02G194800LC	Retrotransposon protein, putative, unclassified
Merged-chrUn-240887479-1	chrUn:240887353-240887606	Intergenic	-6541	TraesCSU02G297300LC.1	1	rep-1_peak_2508	-	rep-1_peak_2508	3.86986	4.61692	1.39945	chrUn:240887353-240887606	240887477	-	-	-	-	-	-	TraesCSU02G297300LC	Disease resistance protein (TIR-NBS-LRR class) family
Merged-chr6B-170052937-1	chr6B:170052799-170053075	Intergenic	91463	TraesCS6B02G249000LC.1	2	-	rep-2_peak_1095	-	-	-	-	-	-	rep-2_peak_1095	5.63817	8.8131	4.55272	chr6B:170052799-170053075	170052938	TraesCS6B02G249000LC	BED zinc finger,hAT family dimerization domain
Merged-chr4B-372036932-1	chr4B:372036790-372037075	Intergenic	-58922	TraesCS4B02G170000.2	1	rep-1_peak_1294	-	rep-1_peak_1294	6.87119	14.4225	9.60116	chr4B:372036790-372037075	372036907	-	-	-	-	-	-	TraesCS4B02G170000	Vacuolar sorting receptor family protein
Merged-chr7A-610891353-2	chr7A:610891200-610891494	Intergenic	-29906	TraesCS7A02G593300LC.1	1&2	rep-1_peak_2135	rep-2_peak_1254	rep-1_peak_2135	6.44977	9.36949	5.12745	chr7A:610891200-610891478	610891309	rep-2_peak_1254	5.13196	6.91268	3.02228	chr7A:610891241-610891494	610891325	TraesCS7A02G593300LC	Glutathione S-transferase T3
Merged-chr2A-245173801-1	chr2A:245173652-245173950	Intergenic	261121	TraesCS2A02G267000LC.1	1	rep-1_peak_365	-	rep-1_peak_365	7.09474	10.6721	6.24891	chr2A:245173652-245173950	245173780	-	-	-	-	-	-	TraesCS2A02G267000LC	RNA-directed DNA polymerase (Reverse transcriptase)
Merged-chr3D-298450935-1	chr3D:298450812-298451058	Intergenic	-10253	TraesCS3D02G219300.1	1	rep-1_peak_1006	-	rep-1_peak_1006	5.66258	7.83872	3.85159	chr3D:298450812-298451058	298450938	-	-	-	-	-	-	TraesCS3D02G219300	Small ubiquitin-related modifier
Merged-chr2A-431144732-1	chr2A:431144610-431144854	Intergenic	-64771	TraesCS2A02G268500.1	1	rep-1_peak_414	-	rep-1_peak_414	4.51484	5.72579	2.17568	chr2A:431144610-431144854	431144674	-	-	-	-	-	-	TraesCS2A02G268500	Lectin protein kinase family protein
Merged-chr1A-355579994-1	chr1A:355579847-355580142	Intergenic	-44062	TraesCS1A02G197600.1	1	rep-1_peak_75	-	rep-1_peak_75	3.695	7.80919	3.84545	chr1A:355579847-355580142	355579998	-	-	-	-	-	-	TraesCS1A02G197600	Peptide transporter
Merged-chrUn-111884109-1	chrUn:111883975-111884244	Intergenic	55887	TraesCSU02G132200.1	2	-	rep-2_peak_1444	-	-	-	-	-	-	rep-2_peak_1444	8.09313	12.6691	7.89611	chrUn:111883975-111884244	111884049	TraesCSU02G132200	SPOC domain/transcription elongation factor S-II, putative
Merged-chr1B-243908711-1	chr1B:243908546-243908877	Intergenic	145680	TraesCS1B02G278100LC.1	1	rep-1_peak_153	-	rep-1_peak_153	6.27926	9.06597	4.88654	chr1B:243908546-243908877	243908638	-	-	-	-	-	-	TraesCS1B02G278100LC	2-oxoglutarate (2OG) and Fe(II)-dependent oxygenase superfamily protein
Merged-chr4B-62853319-1	chr4B:62853196-62853442	intron (TraesCS4B02G081000LC.1, intron 1 of 1)	1829	TraesCS4B02G081000LC.1	2	-	rep-2_peak_693	-	-	-	-	-	-	rep-2_peak_693	6.10539	9.24942	4.92387	chr4B:62853196-62853442	62853331	TraesCS4B02G081000LC	Purine nucleoside phosphorylase DeoD-type
Merged-chr3D-497614141-1	chr3D:497614009-497614273	Intergenic	-9995	TraesCS3D02G381400.1	1	rep-1_peak_1042	-	rep-1_peak_1042	4.95476	6.54878	2.83485	chr3D:497614009-497614273	497614122	-	-	-	-	-	-	TraesCS3D02G381400	Amino acid permease
Merged-chr6D-232079310-1	chr6D:232079176-232079445	Intergenic	46102	TraesCS6D02G184300.1	2	-	rep-2_peak_1159	-	-	-	-	-	-	rep-2_peak_1159	4.49307	6.40569	2.62293	chr6D:232079176-232079445	232079308	TraesCS6D02G184300	Phosphatase 2C family protein
Merged-chrUn-337627282-1	chrUn:337627140-337627425	Intergenic	5344	TraesCSU02G470400LC.1	1	rep-1_peak_2560	-	rep-1_peak_2560	4.83606	7.22371	3.35745	chrUn:337627140-337627425	337627299	-	-	-	-	-	-	TraesCSU02G470400LC	Retrotransposon protein, putative, Ty1-copia subclass
Merged-chr4A-22284788-1	chr4A:22284665-22284911	Intergenic	202140	TraesCS4A02G030000.1	1	rep-1_peak_1064	-	rep-1_peak_1064	4.37257	7.02963	3.19191	chr4A:22284665-22284911	22284733	-	-	-	-	-	-	TraesCS4A02G030000	Heat shock protein
Merged-chr3A-293859358-1	chr3A:293859218-293859498	Intergenic	273675	TraesCS3A02G196100.1	1	rep-1_peak_773	-	rep-1_peak_773	7.07823	10.5653	6.16649	chr3A:293859218-293859498	293859276	-	-	-	-	-	-	TraesCS3A02G196100	LYR motif-containing protein 7 isoform 2
Merged-chr1A-56643062-1	chr1A:56642920-56643204	Intergenic	-15183	TraesCS1A02G072700.1	2	-	rep-2_peak_7	-	-	-	-	-	-	rep-2_peak_7	4.72099	6.09926	2.37418	chr1A:56642920-56643204	56643125	TraesCS1A02G072700	Homeobox protein knotted-1-like 1
Merged-chr4A-506876070-1	chr4A:506875937-506876204	Intergenic	-155266	TraesCS4A02G211800.3	1	rep-1_peak_1145	-	rep-1_peak_1145	4.96489	9.00435	4.83335	chr4A:506875937-506876204	506876100	-	-	-	-	-	-	TraesCS4A02G211800	Transcriptional corepressor SEUSS
Merged-chr4A-706959388-1	chr4A:706959231-706959545	Intergenic	63652	TraesCS4A02G649000LC.1	1	rep-1_peak_1218	-	rep-1_peak_1218	3.695	7.80919	3.84545	chr4A:706959231-706959545	706959350	-	-	-	-	-	-	TraesCS4A02G649000LC	Polynucleotidyl transferase, ribonuclease H-like superfamily protein
Merged-chr4D-482379435-1	chr4D:482379286-482379585	Intergenic	-8681	TraesCS4D02G317500.1	1	rep-1_peak_1420	-	rep-1_peak_1420	6.44977	9.36949	5.12745	chr4D:482379286-482379585	482379334	-	-	-	-	-	-	TraesCS4D02G317500	Potassium efflux antiporter
Merged-chr5D-350528760-1	chr5D:350528620-350528901	Intergenic	14974	TraesCS5D02G317200LC.1	1	rep-1_peak_1704	-	rep-1_peak_1704	5.15981	6.89164	3.07422	chr5D:350528620-350528901	350528651	-	-	-	-	-	-	TraesCS5D02G317200LC	Retrotransposon protein, putative, unclassified
Merged-chr7D-591994267-1	chr7D:591994128-591994406	Intergenic	-5708	TraesCS7D02G655500LC.1	2	-	rep-2_peak_1404	-	-	-	-	-	-	rep-2_peak_1404	6.74428	9.91288	5.47827	chr7D:591994128-591994406	591994313	TraesCS7D02G655500LC	L-ascorbate oxidase-like protein
Merged-chr7A-411249313-1	chr7A:411249142-411249484	Intergenic	243015	TraesCS7A02G435200LC.1	1	rep-1_peak_2099	-	rep-1_peak_2099	5.19928	6.96221	3.13656	chr7A:411249142-411249484	411249420	-	-	-	-	-	-	TraesCS7A02G435200LC	NBS-LRR-type RGA
Merged-chr3B-50104792-1	chr3B:50104669-50104916	Intergenic	58636	TraesCS3B02G097400LC.1	2	-	rep-2_peak_457	-	-	-	-	-	-	rep-2_peak_457	4.90153	7.32847	3.33381	chr3B:50104669-50104916	50104836	TraesCS3B02G097400LC	Salt-induced protein
Merged-chr5A-357442901-1	chr5A:357442768-357443034	Intergenic	-122184	TraesCS5A02G168100.1	1	rep-1_peak_1475	-	rep-1_peak_1475	5.80479	8.10794	4.07235	chr5A:357442768-357443034	357442859	-	-	-	-	-	-	TraesCS5A02G168100	Protein FRIGIDA
Merged-chr3A-490819462-1	chr3A:490819336-490819588	Intergenic	-38188	TraesCS3A02G395200LC.1	1	rep-1_peak_809	-	rep-1_peak_809	6.41187	11.5235	7.00334	chr3A:490819336-490819588	490819461	-	-	-	-	-	-	TraesCS3A02G395200LC	Maturase K
Merged-chr6B-557706514-1	chr6B:557706337-557706691	Intergenic	67761	TraesCS6B02G576500LC.1	1	rep-1_peak_1945	-	rep-1_peak_1945	5.908	8.65337	4.52953	chr6B:557706337-557706691	557706588	-	-	-	-	-	-	TraesCS6B02G576500LC	SUMO-activating enzyme subunit 2
Merged-chr1D-248266024-1	chr1D:248265735-248266313	Intergenic	16055	TraesCS1D02G273100LC.1	2	-	rep-2_peak_132	-	-	-	-	-	-	rep-2_peak_132	2.36975	9.48663	5.13166	chr1D:248265735-248266313	248265815	TraesCS1D02G273100LC	Endonuclease/exonuclease/phosphatase family protein
Merged-chr2B-385275443-1	chr2B:385275314-385275572	Intergenic	72729	TraesCS2B02G434500LC.1	2	-	rep-2_peak_272	-	-	-	-	-	-	rep-2_peak_272	4.72099	6.09926	2.37418	chr2B:385275314-385275572	385275408	TraesCS2B02G434500LC	Acetyl-coenzyme A synthetase
Merged-chr1D-396334624-1	chr1D:396334492-396334756	promoter	25	TraesCS1D02G413300LC.1	1	rep-1_peak_299	-	rep-1_peak_299	4.59591	5.93319	2.33666	chr1D:396334492-396334756	396334578	-	-	-	-	-	-	TraesCS1D02G413300LC	Polynucleotidyl transferase, ribonuclease H-like superfamily protein
Merged-chr7B-258464355-1	chr7B:258464232-258464479	Intergenic	-126597	TraesCS7B02G288300LC.1	1	rep-1_peak_2211	-	rep-1_peak_2211	4.95476	6.54878	2.83485	chr7B:258464232-258464479	258464339	-	-	-	-	-	-	TraesCS7B02G288300LC	Serine/threonine protein phosphatase 7 long form isogeny
Merged-chr1D-239119534-1	chr1D:239119397-239119671	Intergenic	169417	TraesCS1D02G261800LC.1	1	rep-1_peak_271	-	rep-1_peak_271	4.24694	5.31608	1.88851	chr1D:239119397-239119671	239119457	-	-	-	-	-	-	TraesCS1D02G261800LC	Retrovirus-related Pol polyprotein from transposon TNT 1-94
Merged-chr4B-330826535-1	chr4B:330826396-330826674	Intergenic	-33358	TraesCS4B02G163100.2	1	rep-1_peak_1288	-	rep-1_peak_1288	6.3704	9.1793	4.97278	chr4B:330826396-330826674	330826644	-	-	-	-	-	-	TraesCS4B02G163100	Protein transport protein SEC23
Merged-chr4D-237497618-1	chr4D:237497461-237497775	Intergenic	12013	TraesCS4D02G215100LC.1	1	rep-1_peak_1390	-	rep-1_peak_1390	4.2839	5.61211	2.12712	chr4D:237497461-237497775	237497655	-	-	-	-	-	-	TraesCS4D02G215100LC	NAC domain protein
Merged-chr4B-426128273-1	chr4B:426128137-426128409	Intergenic	2845	TraesCS4B02G356700LC.1	1	rep-1_peak_1304	-	rep-1_peak_1304	3.71863	6.36063	2.69486	chr4B:426128137-426128409	426128211	-	-	-	-	-	-	TraesCS4B02G356700LC	RNA-directed DNA polymerase (Reverse transcriptase)
Merged-chr4A-233336075-1	chr4A:233335953-233336198	Intergenic	-147673	TraesCS4A02G181100LC.1	1	rep-1_peak_1108	-	rep-1_peak_1108	4.2839	5.61211	2.12712	chr4A:233335953-233336198	233336065	-	-	-	-	-	-	TraesCS4A02G181100LC	Neuropeptide Y receptor type 2
Merged-chr5B-523023120-1	chr5B:523022982-523023259	Intergenic	-77745	TraesCS5B02G511500LC.1	1	rep-1_peak_1621	-	rep-1_peak_1621	2.51876	12.4013	7.78157	chr5B:523022982-523023259	523023196	-	-	-	-	-	-	TraesCS5B02G511500LC	Cortactin-binding protein 2
Merged-chr1D-127142519-1	chr1D:127142387-127142652	Intergenic	47276	TraesCS1D02G170700LC.1	2	-	rep-2_peak_122	-	-	-	-	-	-	rep-2_peak_122	5.8651	8.25693	4.09877	chr1D:127142387-127142652	127142537	TraesCS1D02G170700LC	Retrotransposon, putative, centromere-specific
Merged-chrUn-65657525-1	chrUn:65657342-65657709	Intergenic	-34221	TraesCSU02G073500.1	2	-	rep-2_peak_1434	-	-	-	-	-	-	rep-2_peak_1434	3.67615	4.67434	1.382	chrUn:65657342-65657709	65657346	TraesCSU02G073500	CTC-interacting domain 10
Merged-chr7B-277848296-1	chr7B:277848150-277848442	Intergenic	-32939	TraesCS7B02G301900LC.1	1	rep-1_peak_2216	-	rep-1_peak_2216	3.86986	4.61692	1.39945	chr7B:277848150-277848442	277848407	-	-	-	-	-	-	TraesCS7B02G301900LC	30S ribosomal protein S12
Merged-chr4A-706483923-1	chr4A:706483770-706484076	Intergenic	15812	TraesCS4A02G436600.1	2	-	rep-2_peak_671	-	-	-	-	-	-	rep-2_peak_671	6.14135	11.4548	6.8193	chr4A:706483770-706484076	706483982	TraesCS4A02G436600	ATP-dependent Clp protease ATP-binding subunit
Merged-chr2D-522662100-1	chr2D:522661866-522662334	Intergenic	-27227	TraesCS2D02G407300.1	1	rep-1_peak_698	-	rep-1_peak_698	4.75989	6.57508	2.84527	chr2D:522661866-522662334	522662255	-	-	-	-	-	-	TraesCS2D02G407300	Glycosyltransferase
Merged-chr7B-466568587-1	chr7B:466568460-466568715	Intergenic	-90291	TraesCS7B02G253100.1	1	rep-1_peak_2263	-	rep-1_peak_2263	4.52603	6.72512	2.95916	chr7B:466568460-466568715	466568636	-	-	-	-	-	-	TraesCS7B02G253100	GDSL esterase/lipase
Merged-chrUn-179115726-1	chrUn:179115597-179115855	Intergenic	291589	TraesCSU02G246500LC.1	1	rep-1_peak_2479	-	rep-1_peak_2479	4.99186	8.07973	4.06541	chrUn:179115597-179115855	179115682	-	-	-	-	-	-	TraesCSU02G246500LC	Retrotransposon protein, putative, unclassified, expressed
Merged-chrUn-73790022-1	chrUn:73789822-73790222	Intergenic	-118746	TraesCSU02G131800LC.1	1	rep-1_peak_2440	-	rep-1_peak_2440	4.03763	6.97813	3.15073	chrUn:73789822-73790222	73790164	-	-	-	-	-	-	TraesCSU02G131800LC	Retrovirus-related Pol polyprotein from transposon TNT 1-94
Merged-chr2D-326645640-1	chr2D:326645495-326645785	Intergenic	35144	TraesCS2D02G349100LC.1	1	rep-1_peak_666	-	rep-1_peak_666	3.86986	4.61692	1.39945	chr2D:326645495-326645785	326645734	-	-	-	-	-	-	TraesCS2D02G349100LC	Cysteine--tRNA ligase
Merged-chrUn-274119307-1	chrUn:274119098-274119517	Intergenic	-49533	TraesCSU02G344500LC.1	1	rep-1_peak_2527	-	rep-1_peak_2527	2.35112	8.72837	4.59055	chrUn:274119098-274119517	274119426	-	-	-	-	-	-	TraesCSU02G344500LC	F-box/RNI superfamily protein
Merged-chr7B-151648381-1	chr7B:151648238-151648524	Intergenic	-3481	TraesCS7B02G127300.1	1	rep-1_peak_2191	-	rep-1_peak_2191	2.89271	5.73745	2.1851	chr7B:151648238-151648524	151648380	-	-	-	-	-	-	TraesCS7B02G127300	F-box family protein
Merged-chr3B-13890218-1	chr3B:13890085-13890352	Intergenic	13350	TraesCS3B02G034600LC.1	2	-	rep-2_peak_454	-	-	-	-	-	-	rep-2_peak_454	5.08782	7.09208	3.16772	chr3B:13890085-13890352	13890203	TraesCS3B02G034600LC	Eukaryotic translation initiation factor 3 subunit H
Merged-chr1D-454156318-1	chr1D:454156143-454156494	Intergenic	-6096	TraesCS1D02G377800.1	2	-	rep-2_peak_146	-	-	-	-	-	-	rep-2_peak_146	3.43207	6.69662	2.86809	chr1D:454156143-454156494	454156233	TraesCS1D02G377800	Ribosomal RNA small subunit methyltransferase E
Merged-chr3A-384646684-1	chr3A:384646556-384646812	Intergenic	18015	TraesCS3A02G324300LC.1	1	rep-1_peak_791	-	rep-1_peak_791	5.80479	8.10794	4.07235	chr3A:384646556-384646812	384646611	-	-	-	-	-	-	TraesCS3A02G324300LC	Protein FAR1-RELATED SEQUENCE 3
Merged-chr1A-498538605-1	chr1A:498538454-498538757	intron (TraesCS1A02G306400.1, intron 6 of 6)	3400	TraesCS1A02G306400.1	1	rep-1_peak_96	-	rep-1_peak_96	6.49909	9.45872	5.20486	chr1A:498538454-498538757	498538629	-	-	-	-	-	-	TraesCS1A02G306400	Histone H3
Merged-chr4B-387312692-1	chr4B:387312560-387312824	Intergenic	-43198	TraesCS4B02G320600LC.1	1	rep-1_peak_1298	-	rep-1_peak_1298	9.2017	14.9562	10.0848	chr4B:387312560-387312824	387312760	-	-	-	-	-	-	TraesCS4B02G320600LC	Retrotransposon protein, putative, Ty3-gypsy subclass
Merged-chr3B-89196297-1	chr3B:89196155-89196440	Intergenic	30385	TraesCS3B02G119400.1	1	rep-1_peak_859	-	rep-1_peak_859	5.15981	6.89164	3.07422	chr3B:89196155-89196440	89196227	-	-	-	-	-	-	TraesCS3B02G119400	Chlorophyllase family protein, expressed
Merged-chr7A-724329102-1	chr7A:724328980-724329225	Intergenic	32801	TraesCS7A02G550600.1	1	rep-1_peak_2157	-	rep-1_peak_2157	5.50811	8.60427	4.49523	chr7A:724328980-724329225	724329074	-	-	-	-	-	-	TraesCS7A02G550600	Cysteine protease, putative
Merged-chr2B-593767072-1	chr2B:593766924-593767220	Intergenic	-90008	TraesCS2B02G415400.1	1	rep-1_peak_578	-	rep-1_peak_578	4.54937	5.78705	2.22378	chr2B:593766924-593767220	593767123	-	-	-	-	-	-	TraesCS2B02G415400	Ubiquitin fusion degradation 1-like protein
Merged-chr7B-228221912-1	chr7B:228221786-228222039	Intergenic	-43437	TraesCS7B02G165100.2	1	rep-1_peak_2206	-	rep-1_peak_2206	5.56031	8.37789	4.29835	chr7B:228221786-228222039	228221838	-	-	-	-	-	-	TraesCS7B02G165100	RING/U-box superfamily protein
Merged-chr5A-572968175-1	chr5A:572968047-572968304	Intergenic	-19368	TraesCS5A02G374700.1	1	rep-1_peak_1507	-	rep-1_peak_1507	6.44977	9.36949	5.12745	chr5A:572968047-572968304	572968168	-	-	-	-	-	-	TraesCS5A02G374700	Cotton fiber expressed protein 1
Merged-chr7D-136367037-1	chr7D:136366906-136367168	Intergenic	51728	TraesCS7D02G183000.2	1	rep-1_peak_2325	-	rep-1_peak_2325	5.15981	6.89164	3.07422	chr7D:136366906-136367168	136366997	-	-	-	-	-	-	TraesCS7D02G183000	Metallophosphoesterase 1
Merged-chr4B-57646570-1	chr4B:57646445-57646696	Intergenic	-60113	TraesCS4B02G074600LC.1	1	rep-1_peak_1254	-	rep-1_peak_1254	4.51484	5.72579	2.17568	chr4B:57646445-57646696	57646561	-	-	-	-	-	-	TraesCS4B02G074600LC	Phosphatidylserine decarboxylase proenzyme 1, mitochondrial
Merged-chr5A-475626382-1	chr5A:475626259-475626506	Intergenic	-6468	TraesCS5A02G262400.1	1	rep-1_peak_1495	-	rep-1_peak_1495	6.78904	12.5632	7.92204	chr5A:475626259-475626506	475626366	-	-	-	-	-	-	TraesCS5A02G262400	Calcium-binding EF-hand family protein-like
Merged-chr2A-215216869-1	chr2A:215216728-215217011	Intergenic	-315585	TraesCS2A02G251700LC.1	2	-	rep-2_peak_166	-	-	-	-	-	-	rep-2_peak_166	4.72099	6.09926	2.37418	chr2A:215216728-215217011	215216964	TraesCS2A02G251700LC	Glutamine--fructose-6-phosphate aminotransferase [isomerizing]
Merged-chr5B-270711697-1	chr5B:270711459-270711936	Intergenic	38103	TraesCS5B02G143400.1	1	rep-1_peak_1576	-	rep-1_peak_1576	3.45697	9.54456	5.28068	chr5B:270711459-270711936	270711840	-	-	-	-	-	-	TraesCS5B02G143400	Ethanolamine-phosphate cytidylyltransferase
Merged-chr4D-461255199-1	chr4D:461255027-461255371	Intergenic	4260	TraesCS4D02G397300LC.1	1	rep-1_peak_1417	-	rep-1_peak_1417	3.77169	5.02901	1.70356	chr4D:461255027-461255371	461255108	-	-	-	-	-	-	TraesCS4D02G397300LC	E3 ubiquitin-protein ligase SINA-like 2
Merged-chrUn-188011997-1	chrUn:188011874-188012121	Intergenic	-137420	TraesCSU02G252500LC.1	1	rep-1_peak_2484	-	rep-1_peak_2484	4.2839	5.61211	2.12712	chrUn:188011874-188012121	188011911	-	-	-	-	-	-	TraesCSU02G252500LC	Glutamate receptor
Merged-chr2A-68263815-1	chr2A:68263693-68263937	Intergenic	-7265	TraesCS2A02G117900.2	1	rep-1_peak_323	-	rep-1_peak_323	7.07823	10.5653	6.16649	chr2A:68263693-68263937	68263804	-	-	-	-	-	-	TraesCS2A02G117900	Lipase
Merged-chr3B-76999656-1	chr3B:76999532-76999780	Intergenic	7768	TraesCS3B02G111000.1	1	rep-1_peak_858	-	rep-1_peak_858	3.26768	22.4695	17.0948	chr3B:76999532-76999780	76999663	-	-	-	-	-	-	TraesCS3B02G111000	RING finger protein
Merged-chr4A-454175340-1	chr4A:454175218-454175462	Intergenic	15847	TraesCS4A02G309500LC.1	2	-	rep-2_peak_618	-	-	-	-	-	-	rep-2_peak_618	5.39542	7.32167	3.33381	chr4A:454175218-454175462	454175357	TraesCS4A02G309500LC	Retrotransposon protein, putative, unclassified, expressed
Merged-chr2A-465313982-1	chr2A:465313860-465314104	Intergenic	-29235	TraesCS2A02G411100LC.1	2	-	rep-2_peak_194	-	-	-	-	-	-	rep-2_peak_194	4.39882	5.62577	2.03382	chr2A:465313860-465314104	465313871	TraesCS2A02G411100LC	F-box protein
Merged-chr3B-251022479-1	chr3B:251022357-251022601	Intergenic	-43104	TraesCS3B02G211800.1	1	rep-1_peak_888	-	rep-1_peak_888	6.18786	9.69437	5.40304	chr3B:251022357-251022601	251022429	-	-	-	-	-	-	TraesCS3B02G211800	Translin family protein
Merged-chr3A-534662207-1	chr3A:534662081-534662334	Intergenic	-111496	TraesCS3A02G300800.2	1	rep-1_peak_820	-	rep-1_peak_820	6.63712	10.1145	5.77674	chr3A:534662081-534662334	534662219	-	-	-	-	-	-	TraesCS3A02G300800	Nucleic acid binding protein
Merged-chr2B-284188000-1	chr2B:284187878-284188122	Intergenic	-124376	TraesCS2B02G356900LC.1	1	rep-1_peak_533	-	rep-1_peak_533	4.51484	5.72579	2.17568	chr2B:284187878-284188122	284187896	-	-	-	-	-	-	TraesCS2B02G356900LC	Retrotransposon protein, putative, LINE subclass
Merged-chr3A-225224733-1	chr3A:225224602-225224864	Intergenic	255474	TraesCS3A02G187700.1	1	rep-1_peak_770	-	rep-1_peak_770	4.51484	5.72579	2.17568	chr3A:225224602-225224864	225224704	-	-	-	-	-	-	TraesCS3A02G187700	acyl-CoA binding protein 5
Merged-chr1B-461228410-1	chr1B:461228280-461228540	Intergenic	-3673	TraesCS1B02G468400LC.1	2	-	rep-2_peak_98	-	-	-	-	-	-	rep-2_peak_98	5.8651	8.25693	4.09877	chr1B:461228280-461228540	461228422	TraesCS1B02G468400LC	Retrotransposon protein, putative, unclassified
Merged-chr6A-313873861-1	chr6A:313873730-313873992	Intergenic	30775	TraesCS6A02G330000LC.1	2	-	rep-2_peak_1040	-	-	-	-	-	-	rep-2_peak_1040	4.72099	6.09926	2.37418	chr6A:313873730-313873992	313873816	TraesCS6A02G330000LC	response regulator 21
Merged-chr7B-261162118-1	chr7B:261161994-261162242	Intergenic	24880	TraesCS7B02G290800LC.1	2	-	rep-2_peak_1308	-	-	-	-	-	-	rep-2_peak_1308	6.74428	9.91288	5.47827	chr7B:261161994-261162242	261162112	TraesCS7B02G290800LC	Retrotransposon protein, putative, unclassified
Merged-chr6A-169580331-2	chr6A:169580165-169580496	Intergenic	61782	TraesCS6A02G240700LC.1	1&2	rep-1_peak_1772	rep-2_peak_1032	rep-1_peak_1772	5.80479	8.10794	4.07235	chr6A:169580165-169580446	169580277	rep-2_peak_1032	6.59823	9.65187	5.26088	chr6A:169580219-169580496	169580380	TraesCS6A02G240700LC	Retrovirus-related Pol polyprotein from transposon TNT 1-94
Merged-chr1A-333862967-1	chr1A:333862830-333863105	Intergenic	-5581	TraesCS1A02G183900.2	1	rep-1_peak_70	-	rep-1_peak_70	5.06625	6.72644	2.96001	chr1A:333862830-333863105	333862985	-	-	-	-	-	-	TraesCS1A02G183900	Non-lysosomal glucosylceramidase
Merged-chr2D-196117251-1	chr2D:196117081-196117422	Intergenic	14466	TraesCS2D02G227400.1	2	-	rep-2_peak_336	-	-	-	-	-	-	rep-2_peak_336	5.8651	8.25693	4.09877	chr2D:196117081-196117422	196117204	TraesCS2D02G227400	ATP-dependent zinc metalloprotease FtsH
Merged-chr4B-650818017-1	chr4B:650817895-650818140	Intergenic	12869	TraesCS4B02G573600LC.1	1	rep-1_peak_1347	-	rep-1_peak_1347	7.09474	10.6721	6.24891	chr4B:650817895-650818140	650817979	-	-	-	-	-	-	TraesCS4B02G573600LC	Ankyrin repeat family protein
Merged-chr5D-519964962-1	chr5D:519964817-519965108	Intergenic	40153	TraesCS5D02G577100LC.1	1	rep-1_peak_1743	-	rep-1_peak_1743	6.3704	9.1793	4.97278	chr5D:519964817-519965108	519964896	-	-	-	-	-	-	TraesCS5D02G577100LC	Transposon protein, putative, CACTA, En/Spm sub-class
Merged-chr2A-689368303-1	chr2A:689368178-689368428	Intergenic	-12437	TraesCS2A02G437800.1	1	rep-1_peak_470	-	rep-1_peak_470	4.14886	5.85866	2.27588	chr2A:689368178-689368428	689368300	-	-	-	-	-	-	TraesCS2A02G437800	Tubulin beta chain
Merged-chr3D-365377477-1	chr3D:365377350-365377605	Intergenic	48336	TraesCS3D02G263200.1	2	-	rep-2_peak_553	-	-	-	-	-	-	rep-2_peak_553	5.07304	6.78915	2.94597	chr3D:365377350-365377605	365377457	TraesCS3D02G263200	Alpha/beta-Hydrolases superfamily protein
Merged-chrUn-246750523-1	chrUn:246750308-246750739	Intergenic	42638	TraesCSU02G305100LC.1	1	rep-1_peak_2514	-	rep-1_peak_2514	4.2839	5.61211	2.12712	chrUn:246750308-246750739	246750523	-	-	-	-	-	-	TraesCSU02G305100LC	DEAD/DEAH box RNA helicase family protein
Merged-chr4A-657898600-1	chr4A:657898460-657898740	Intergenic	10218	TraesCS4A02G561500LC.1	1	rep-1_peak_1188	-	rep-1_peak_1188	2.33161	4.89401	1.59529	chr4A:657898460-657898740	657898722	-	-	-	-	-	-	TraesCS4A02G561500LC	U4/U6 small nuclear ribonucleoprotein Prp3
Merged-chr4A-464271174-1	chr4A:464271045-464271304	Intergenic	-158654	TraesCS4A02G184800.1	1	rep-1_peak_1132	-	rep-1_peak_1132	6.66385	10.8012	6.35717	chr4A:464271045-464271304	464271166	-	-	-	-	-	-	TraesCS4A02G184800	R3H domain protein
Merged-chr6B-324873733-1	chr6B:324873599-324873867	Intergenic	-11622	TraesCS6B02G384100LC.1	1	rep-1_peak_1896	-	rep-1_peak_1896	4.51484	5.72579	2.17568	chr6B:324873599-324873867	324873660	-	-	-	-	-	-	TraesCS6B02G384100LC	Retrotransposon protein, putative, Ty3-gypsy subclass
Merged-chrUn-180260958-1	chrUn:180260833-180261083	Intergenic	-76397	TraesCSU02G149700.1	1	rep-1_peak_2480	-	rep-1_peak_2480	5.80479	8.10794	4.07235	chrUn:180260833-180261083	180260970	-	-	-	-	-	-	TraesCSU02G149700	NBS-LRR-like resistance protein
Merged-chr2D-171533824-1	chr2D:171533578-171534070	Intergenic	-88989	TraesCS2D02G212700.1	2	-	rep-2_peak_331	-	-	-	-	-	-	rep-2_peak_331	5.42445	7.3762	3.36833	chr2D:171533578-171534070	171533829	TraesCS2D02G212700	Histone H4
Merged-chr7D-222409591-2	chr7D:222409419-222409757	Intergenic	-102253	TraesCS7D02G250300.1	1&2	rep-1_peak_2343	rep-2_peak_1374	rep-1_peak_2343	7.78605	11.9923	7.41829	chr7D:222409465-222409757	222409610	rep-2_peak_1374	7.33137	11.0922	6.50577	chr7D:222409419-222409723	222409582	TraesCS7D02G250300	RNA-binding protein
Merged-chr4A-654091031-1	chr4A:654090903-654091160	Intergenic	-31349	TraesCS4A02G377800.1	1	rep-1_peak_1183	-	rep-1_peak_1183	2.63757	9.69364	5.40304	chr4A:654090903-654091160	654090974	-	-	-	-	-	-	TraesCS4A02G377800	RING/U-box superfamily protein
Merged-chr4A-699871511-1	chr4A:699871382-699871640	Intergenic	-11662	TraesCS4A02G428700.1	1	rep-1_peak_1210	-	rep-1_peak_1210	3.04855	10.662	6.24794	chr4A:699871382-699871640	699871528	-	-	-	-	-	-	TraesCS4A02G428700	BTB/POZ domain-containing protein
Merged-chr2D-418106034-1	chr2D:418105886-418106183	Intergenic	-24228	TraesCS2D02G423500LC.1	1	rep-1_peak_680	-	rep-1_peak_680	3.74792	5.44391	1.99251	chr2D:418105886-418106183	418105996	-	-	-	-	-	-	TraesCS2D02G423500LC	Retrotransposon protein, putative, unclassified
Merged-chrUn-256048794-1	chrUn:256048673-256048916	Intergenic	-66066	TraesCSU02G315500LC.1	1	rep-1_peak_2517	-	rep-1_peak_2517	3.07462	10.1936	5.83996	chrUn:256048673-256048916	256048778	-	-	-	-	-	-	TraesCSU02G315500LC	Pollen allergen Phl p 5
Merged-chr3B-250455912-1	chr3B:250455758-250456067	Intergenic	-6005	TraesCS3B02G211300.1	1	rep-1_peak_887	-	rep-1_peak_887	7.73972	12.0121	7.43234	chr3B:250455758-250456067	250455908	-	-	-	-	-	-	TraesCS3B02G211300	Pre-mRNA-splicing factor SPF27-like protein
Merged-chr4A-156062696-1	chr4A:156062560-156062833	Intergenic	78115	TraesCS4A02G123800.1	1	rep-1_peak_1100	-	rep-1_peak_1100	6.3704	9.1793	4.97278	chr4A:156062560-156062833	156062650	-	-	-	-	-	-	TraesCS4A02G123800	AP2-like ethylene-responsive transcription factor
Merged-chr4D-60907933-1	chr4D:60907802-60908064	Intergenic	31269	TraesCS4D02G085700.2	2	-	rep-2_peak_751	-	-	-	-	-	-	rep-2_peak_751	6.59823	9.65187	5.26088	chr4D:60907802-60908064	60907827	TraesCS4D02G085700	GTPase Der
Merged-chr2D-405864780-1	chr2D:405864656-405864904	Intergenic	6906	TraesCS2D02G316600.1	1	rep-1_peak_677	-	rep-1_peak_677	6.3704	9.1793	4.97278	chr2D:405864656-405864904	405864815	-	-	-	-	-	-	TraesCS2D02G316600	E3 ubiquitin-protein ligase
Merged-chr1D-449255233-1	chr1D:449255075-449255392	Intergenic	6948	TraesCS1D02G492300LC.1	1	rep-1_peak_306	-	rep-1_peak_306	5.69953	7.92087	3.9223	chr1D:449255075-449255392	449255331	-	-	-	-	-	-	TraesCS1D02G492300LC	Transposon protein, putative, CACTA, En/Spm sub-class
Merged-chr7D-416301720-1	chr7D:416301585-416301856	Intergenic	28146	TraesCS7D02G326100.1	2	-	rep-2_peak_1390	-	-	-	-	-	-	rep-2_peak_1390	4.83486	6.69278	2.86696	chr7D:416301585-416301856	416301698	TraesCS7D02G326100	Receptor-like kinase
Merged-chr2A-526158424-1	chr2A:526158295-526158553	Intergenic	48748	TraesCS2A02G449900LC.1	2	-	rep-2_peak_201	-	-	-	-	-	-	rep-2_peak_201	5.79776	8.115	4.00189	chr2A:526158295-526158553	526158490	TraesCS2A02G449900LC	Retrotransposon protein, putative, unclassified
Merged-chr7B-202873823-1	chr7B:202873696-202873950	Intergenic	33295	TraesCS7B02G152700.1	1	rep-1_peak_2200	-	rep-1_peak_2200	5.2952	7.67257	3.73168	chr7B:202873696-202873950	202873821	-	-	-	-	-	-	TraesCS7B02G152700	Jacalin lectin family protein
Merged-chr5B-239182941-1	chr5B:239182695-239183187	Intergenic	3767	TraesCS5B02G226010LC.1	2	-	rep-2_peak_894	-	-	-	-	-	-	rep-2_peak_894	5.8651	8.25693	4.09877	chr5B:239182695-239183187	239183131	TraesCS5B02G226010LC	Retrotransposon protein, putative, Ty3-gypsy subclass
Merged-chr4A-77545765-1	chr4A:77545639-77545891	Intergenic	-43171	TraesCS4A02G079400LC.1	1	rep-1_peak_1076	-	rep-1_peak_1076	5.84918	8.18784	4.13781	chr4A:77545639-77545891	77545773	-	-	-	-	-	-	TraesCS4A02G079400LC	ER membrane protein complex subunit-like protein
Merged-chr3D-383048291-1	chr3D:383048151-383048431	Intergenic	-50352	TraesCS3D02G367600LC.1	1	rep-1_peak_1019	-	rep-1_peak_1019	5.74856	8.00761	3.99908	chr3D:383048151-383048431	383048227	-	-	-	-	-	-	TraesCS3D02G367600LC	Transposon protein, putative, Mutator sub-class
Merged-chrUn-425685039-1	chrUn:425684834-425685244	Intergenic	40945	TraesCSU02G618400LC.1	1	rep-1_peak_2651	-	rep-1_peak_2651	4.42756	6.56568	2.84527	chrUn:425684834-425685244	425684943	-	-	-	-	-	-	TraesCSU02G618400LC	ATP synthase gamma chain
Merged-chr4B-123914624-1	chr4B:123914497-123914751	intron (TraesCS4B02G139800LC.1, intron 5 of 7)	2464	TraesCS4B02G139800LC.1	1	rep-1_peak_1266	-	rep-1_peak_1266	5.62188	10.5395	6.14988	chr4B:123914497-123914751	123914660	-	-	-	-	-	-	TraesCS4B02G139800LC	Far1-like
Merged-chr4A-598509473-2	chr4A:598509331-598509633	Intergenic	-3330	TraesCS4A02G457500LC.1	1&2	rep-1_peak_1164	rep-2_peak_636	rep-1_peak_1164	6.74184	12.4834	7.85612	chr4A:598509331-598509597	598509488	rep-2_peak_636	6.48253	12.4502	7.7076	chr4A:598509333-598509633	598509522	TraesCS4A02G457500LC	Thyroid hormone receptor alpha-A
Merged-chr6B-44117079-1	chr6B:44116940-44117219	Intergenic	-6578	TraesCS6B02G087600LC.1	1	rep-1_peak_1851	-	rep-1_peak_1851	9.67465	16.2297	11.2527	chr6B:44116940-44117219	44116994	-	-	-	-	-	-	TraesCS6B02G087600LC	UTP--glucose-1-phosphate uridylyltransferase
Merged-chr3D-514861923-1	chr3D:514861793-514862054	Intergenic	10589	TraesCS3D02G486600LC.1	1	rep-1_peak_1044	-	rep-1_peak_1044	5.37845	7.36798	3.479	chr3D:514861793-514862054	514861945	-	-	-	-	-	-	TraesCS3D02G486600LC	DUF674 family protein
Merged-chr1B-1997508-1	chr1B:1997377-1997639	Intergenic	9838	TraesCS1B02G003100.1	1	rep-1_peak_109	-	rep-1_peak_109	5.66258	7.83872	3.85159	chr1B:1997377-1997639	1997487	-	-	-	-	-	-	TraesCS1B02G003100	Disease resistance protein (TIR-NBS-LRR class) family
Merged-chrUn-6919829-1	chrUn:6919706-6919953	Intergenic	-177376	TraesCSU02G012300LC.1	1	rep-1_peak_2413	-	rep-1_peak_2413	4.57674	22.0955	16.7415	chrUn:6919706-6919953	6919827	-	-	-	-	-	-	TraesCSU02G012300LC	Transposon Ty3-I Gag-Pol polyprotein
Merged-chrUn-323363005-1	chrUn:323362883-323363127	Intergenic	-7772	TraesCSU02G439300LC.1	2	-	rep-2_peak_1513	-	-	-	-	-	-	rep-2_peak_1513	5.30166	9.26407	4.93681	chrUn:323362883-323363127	323363002	TraesCSU02G439300LC	CTD small phosphatase-like protein
Merged-chr4B-18968368-1	chr4B:18968167-18968570	Intergenic	-2494	TraesCS4B02G028400LC.1	1	rep-1_peak_1251	-	rep-1_peak_1251	2.83124	7.67037	3.73078	chr4B:18968167-18968570	18968493	-	-	-	-	-	-	TraesCS4B02G028400LC	1-phosphatidylinositol 4,5-bisphosphate phosphodiesterase delta-3
Merged-chr7A-320581946-1	chr7A:320581785-320582107	Intergenic	73372	TraesCS7A02G284100.1	1	rep-1_peak_2092	-	rep-1_peak_2092	7.73972	12.0121	7.43234	chr7A:320581785-320582107	320581946	-	-	-	-	-	-	TraesCS7A02G284100	Dynein light chain
Merged-chr3A-391862161-1	chr3A:391862037-391862286	Intergenic	-22116	TraesCS3A02G215100.1	1	rep-1_peak_793	-	rep-1_peak_793	7.07823	10.5653	6.16649	chr3A:391862037-391862286	391862100	-	-	-	-	-	-	TraesCS3A02G215100	dihydroflavonol 4-reductase/flavanone protein
Merged-chr7B-452147489-1	chr7B:452147334-452147645	Intergenic	-3254	TraesCS7B02G243600.1	1	rep-1_peak_2257	-	rep-1_peak_2257	4.95476	6.54878	2.83485	chr7B:452147334-452147645	452147579	-	-	-	-	-	-	TraesCS7B02G243600	DNA primase
Merged-chr1B-542913905-1	chr1B:542913771-542914040	Intergenic	11430	TraesCS1B02G318000.1	2	-	rep-2_peak_104	-	-	-	-	-	-	rep-2_peak_104	5.45898	9.5349	5.16946	chr1B:542913771-542914040	542913895	TraesCS1B02G318000	protein kinase family protein
Merged-chr5A-424803598-1	chr5A:424803470-424803726	Intergenic	-116287	TraesCS5A02G332500LC.1	1	rep-1_peak_1489	-	rep-1_peak_1489	5.15981	6.89164	3.07422	chr5A:424803470-424803726	424803643	-	-	-	-	-	-	TraesCS5A02G332500LC	DEAD/DEAH box RNA helicase family protein
Merged-chr3B-127280465-1	chr3B:127280340-127280590	Intergenic	-9385	TraesCS3B02G140800.1	2	-	rep-2_peak_461	-	-	-	-	-	-	rep-2_peak_461	5.56582	10.8069	6.25748	chr3B:127280340-127280590	127280447	TraesCS3B02G140800	Serine/threonine protein phosphatase 2A regulatory subunit B
Merged-chr1B-156250842-1	chr1B:156250680-156251004	Intergenic	15098	TraesCS1B02G127300.1	2	-	rep-2_peak_74	-	-	-	-	-	-	rep-2_peak_74	12.1397	21.698	16.257	chr1B:156250680-156251004	156250844	TraesCS1B02G127300	RING/FYVE/PHD zinc finger superfamily protein
Merged-chr2A-492391139-1	chr2A:492391010-492391269	Intergenic	-83831	TraesCS2A02G425400LC.1	1	rep-1_peak_428	-	rep-1_peak_428	6.18786	9.69437	5.40304	chr2A:492391010-492391269	492391121	-	-	-	-	-	-	TraesCS2A02G425400LC	Leucine-rich repeat receptor-like protein kinase family protein
Merged-chr1B-312716200-1	chr1B:312716072-312716329	Intergenic	-108614	TraesCS1B02G338600LC.1	1	rep-1_peak_167	-	rep-1_peak_167	7.70685	12.1919	7.59016	chr1B:312716072-312716329	312716232	-	-	-	-	-	-	TraesCS1B02G338600LC	Aspartate--tRNA(Asp/Asn) ligase
Merged-chr4B-420529086-1	chr4B:420528933-420529240	Intergenic	-88152	TraesCS4B02G352900LC.1	1	rep-1_peak_1301	-	rep-1_peak_1301	2.6647	6.69221	2.94337	chr4B:420528933-420529240	420528993	-	-	-	-	-	-	TraesCS4B02G352900LC	cytochrome P450, family 71, subfamily A, polypeptide 24
Merged-chr2A-511374033-1	chr2A:511373911-511374156	Intergenic	52974	TraesCS2A02G438200LC.1	1	rep-1_peak_438	-	rep-1_peak_438	7.13984	11.9376	7.37113	chr2A:511373911-511374156	511374063	-	-	-	-	-	-	TraesCS2A02G438200LC	Protein kinase superfamily protein
Merged-chrUn-223453418-1	chrUn:223453280-223453557	Intergenic	19935	TraesCSU02G278500LC.1	1	rep-1_peak_2495	-	rep-1_peak_2495	4.75989	6.57508	2.84527	chrUn:223453280-223453557	223453428	-	-	-	-	-	-	TraesCSU02G278500LC	Transposon protein, putative, CACTA, En/Spm sub-class
Merged-chr7D-197251728-1	chr7D:197251567-197251890	Intergenic	-45397	TraesCS7D02G234600.1	2	-	rep-2_peak_1372	-	-	-	-	-	-	rep-2_peak_1372	6.23095	9.45193	5.10061	chr7D:197251567-197251890	197251715	TraesCS7D02G234600	FKBP12-interacting protein of 37 kDa
Merged-chr7A-545694600-1	chr7A:545694459-545694742	Intergenic	14883	TraesCS7A02G531100LC.1	2	-	rep-2_peak_1246	-	-	-	-	-	-	rep-2_peak_1246	7.33137	11.0922	6.50577	chr7A:545694459-545694742	545694570	TraesCS7A02G531100LC	zinc finger MYM-type-like protein
Merged-chr5B-505195111-1	chr5B:505194982-505195241	Intergenic	-46547	TraesCS5B02G487200LC.1	1	rep-1_peak_1616	-	rep-1_peak_1616	3.86986	4.61692	1.39945	chr5B:505194982-505195241	505195112	-	-	-	-	-	-	TraesCS5B02G487200LC	Sister chromatid cohesion protein PDS5 homolog B
Merged-chr2D-615875248-1	chr2D:615875112-615875385	Intergenic	-3522	TraesCS2D02G648800LC.1	2	-	rep-2_peak_373	-	-	-	-	-	-	rep-2_peak_373	6.89149	10.1951	5.7306	chr2D:615875112-615875385	615875227	TraesCS2D02G648800LC	Transcriptional regulator MntR
Merged-chrUn-791072-1	chrUn:790859-791285	Intergenic	14154	TraesCSU02G000800.1	1	rep-1_peak_2406	-	rep-1_peak_2406	2.49341	10.9335	6.47767	chrUn:790859-791285	791194	-	-	-	-	-	-	TraesCSU02G000800	disease resistance protein (TIR-NBS-LRR class)
Merged-chr7A-204136701-1	chr7A:204136545-204136858	Intergenic	-31162	TraesCS7A02G299100LC.1	1	rep-1_peak_2069	-	rep-1_peak_2069	4.75989	6.57508	2.84527	chr7A:204136545-204136858	204136650	-	-	-	-	-	-	TraesCS7A02G299100LC	Retrovirus-related Pol polyprotein from transposon TNT 1-94
Merged-chr3D-603807553-1	chr3D:603807418-603807689	Intergenic	14274	TraesCS3D02G639000LC.1	1	rep-1_peak_1058	-	rep-1_peak_1058	4.06025	6.2211	2.58369	chr3D:603807418-603807689	603807518	-	-	-	-	-	-	TraesCS3D02G639000LC	Nose resistant to fluoxetine protein 5
Merged-chr7A-100816726-1	chr7A:100816586-100816866	promoter-TSS (TraesCS7A02G197000LC.2)	731	TraesCS7A02G197000LC.1	1	rep-1_peak_2045	-	rep-1_peak_2045	4.51484	5.72579	2.17568	chr7A:100816586-100816866	100816611	-	-	-	-	-	-	TraesCS7A02G197000LC	Retrotransposon protein, putative, unclassified
Merged-chr2D-271313670-1	chr2D:271313539-271313802	Intergenic	-113297	TraesCS2D02G298700LC.1	1	rep-1_peak_654	-	rep-1_peak_654	5.66258	7.83872	3.85159	chr2D:271313539-271313802	271313655	-	-	-	-	-	-	TraesCS2D02G298700LC	Retrotransposon protein, putative, Ty3-gypsy subclass
Merged-chr2B-263706570-1	chr2B:263706439-263706702	Intergenic	48707	TraesCS2B02G345900LC.1	1	rep-1_peak_530	-	rep-1_peak_530	4.24694	5.31608	1.88851	chr2B:263706439-263706702	263706579	-	-	-	-	-	-	TraesCS2B02G345900LC	Retrotransposon protein, putative, unclassified
Merged-chr6B-493698266-1	chr6B:493698137-493698396	Intergenic	-6180	TraesCS6B02G518400LC.1	1	rep-1_peak_1926	-	rep-1_peak_1926	5.66258	7.83872	3.85159	chr6B:493698137-493698396	493698173	-	-	-	-	-	-	TraesCS6B02G518400LC	Far1-like
Merged-chr1D-384386067-1	chr1D:384385944-384386191	Intergenic	89221	TraesCS1D02G286200.1	1	rep-1_peak_297	-	rep-1_peak_297	4.90477	6.5899	2.85934	chr1D:384385944-384386191	384385985	-	-	-	-	-	-	TraesCS1D02G286200	membrane-associated kinase regulator
Merged-chr1B-403161225-1	chr1B:403161083-403161367	Intergenic	-25850	TraesCS1B02G420400LC.1	1	rep-1_peak_187	-	rep-1_peak_187	3.74792	5.44391	1.99251	chr1B:403161083-403161367	403161220	-	-	-	-	-	-	TraesCS1B02G420400LC	ATP synthase subunit delta
Merged-chr5A-675178799-1	chr5A:675178620-675178979	Intergenic	12816	TraesCS5A02G685300LC.1	2	-	rep-2_peak_861	-	-	-	-	-	-	rep-2_peak_861	7.12295	11.5446	6.89609	chr5A:675178620-675178979	675178731	TraesCS5A02G685300LC	RNA-directed DNA polymerase (reverse transcriptase)-related family protein
Merged-chr7B-612554918-1	chr7B:612554790-612555047	Intergenic	-6744	TraesCS7B02G354500.1	1	rep-1_peak_2283	-	rep-1_peak_2283	3.43559	4.70041	1.43548	chr7B:612554790-612555047	612554999	-	-	-	-	-	-	TraesCS7B02G354500	WD repeat-containing protein 1
Merged-chrUn-401303481-1	chrUn:401303353-401303610	Intergenic	17489	TraesCSU02G257900.1	1	rep-1_peak_2619	-	rep-1_peak_2619	3.52704	7.15648	3.3048	chrUn:401303353-401303610	401303531	-	-	-	-	-	-	TraesCSU02G257900	Cytochrome P450
Merged-chr2D-469108335-1	chr2D:469108193-469108478	exon (TraesCS2D02G472100LC.1, exon 2 of 3)	651	TraesCS2D02G472100LC.1	1	rep-1_peak_689	-	rep-1_peak_689	7.07823	10.5653	6.16649	chr2D:469108193-469108478	469108383	-	-	-	-	-	-	TraesCS2D02G472100LC	Transposase
Merged-chr4B-579169795-1	chr4B:579169643-579169948	Intergenic	-31821	TraesCS4B02G479100LC.1	2	-	rep-2_peak_742	-	-	-	-	-	-	rep-2_peak_742	6.72642	9.87916	5.45993	chr4B:579169643-579169948	579169765	TraesCS4B02G479100LC	Spindle pole body component SPC42
Merged-chr5D-432853359-1	chr5D:432853194-432853524	Intergenic	-16580	TraesCS5D02G346800.1	1	rep-1_peak_1721	-	rep-1_peak_1721	3.86986	4.61692	1.39945	chr5D:432853194-432853524	432853258	-	-	-	-	-	-	TraesCS5D02G346800	PRKR interacting protein 1
Merged-chr5B-477403757-1	chr5B:477403624-477403890	Intergenic	-19263	TraesCS5B02G291800.1	1	rep-1_peak_1612	-	rep-1_peak_1612	4.24694	5.31608	1.88851	chr5B:477403624-477403890	477403680	-	-	-	-	-	-	TraesCS5B02G291800
Merged-chrUn-235741361-1	chrUn:235741231-235741492	Intergenic	11113	TraesCSU02G292100LC.1	1	rep-1_peak_2504	-	rep-1_peak_2504	2.43839	19.9493	14.7182	chrUn:235741231-235741492	235741339	-	-	-	-	-	-	TraesCSU02G292100LC	DNA-(apurinic or apyrimidinic site) lyase
Merged-chr3A-510835709-1	chr3A:510835487-510835932	TTS (TraesCS3A02G282500.1)	-4338	TraesCS3A02G282400.1	1	rep-1_peak_813	-	rep-1_peak_813	4.14886	5.85866	2.27588	chr3A:510835487-510835932	510835888	-	-	-	-	-	-	TraesCS3A02G282400	Subtilisin-like protease
Merged-chrUn-33918806-2	chrUn:33918657-33918970	Intergenic	33340	TraesCSU02G061200LC.1	1&2	rep-1_peak_2425	rep-2_peak_1421	rep-1_peak_2425	4.51484	5.72579	2.17568	chrUn:33918657-33918933	33918858	rep-2_peak_1421	6.74428	9.91288	5.47827	chrUn:33918665-33918970	33918789	TraesCSU02G061200LC	Endonuclease/exonuclease/phosphatase family protein
Merged-chr6D-417793541-1	chr6D:417793420-417793663	intron (TraesCS6D02G410600LC.1, intron 1 of 1)	6816	TraesCS6D02G410600LC.1	1	rep-1_peak_2024	-	rep-1_peak_2024	3.80791	4.69382	1.43548	chr6D:417793420-417793663	417793558	-	-	-	-	-	-	TraesCS6D02G410600LC	Retrovirus-related Pol polyprotein from transposon TNT 1-94
Merged-chr4A-541677287-1	chr4A:541677141-541677434	exon (TraesCS4A02G382000LC.1, exon 1 of 1)	1228	TraesCS4A02G382000LC.1	2	-	rep-2_peak_633	-	-	-	-	-	-	rep-2_peak_633	5.25526	7.06328	3.15439	chr4A:541677141-541677434	541677246	TraesCS4A02G382000LC	IQ-domain 14
Merged-chr5A-120399594-1	chr5A:120399471-120399718	Intergenic	-258775	TraesCS5A02G089800.1	1	rep-1_peak_1443	-	rep-1_peak_1443	5.71187	8.61936	4.50241	chr5A:120399471-120399718	120399663	-	-	-	-	-	-	TraesCS5A02G089800	SAUR-like auxin-responsive protein family
Merged-chr2B-68871219-1	chr2B:68871086-68871352	Intergenic	114783	TraesCS2B02G107800.1	1	rep-1_peak_494	-	rep-1_peak_494	5.66258	7.83872	3.85159	chr2B:68871086-68871352	68871234	-	-	-	-	-	-	TraesCS2B02G107800	Ubiquitin
Merged-chrUn-417093286-1	chrUn:417093149-417093424	Intergenic	-159747	TraesCSU02G607400LC.1	2	-	rep-2_peak_1554	-	-	-	-	-	-	rep-2_peak_1554	5.45898	9.5349	5.16946	chrUn:417093149-417093424	417093271	TraesCSU02G607400LC	Senescence-associated protein, putative
Merged-chr4B-574408888-1	chr4B:574408747-574409030	Intergenic	17571	TraesCS4B02G473500LC.1	2	-	rep-2_peak_741	-	-	-	-	-	-	rep-2_peak_741	2.91726	4.8917	1.5472	chr4B:574408747-574409030	574408765	TraesCS4B02G473500LC	BURP domain protein RD22
Merged-chr3D-573885659-1	chr3D:573885527-573885791	Intergenic	3160	TraesCS3D02G574300LC.1	1	rep-1_peak_1054	-	rep-1_peak_1054	5.80479	8.10794	4.07235	chr3D:573885527-573885791	573885618	-	-	-	-	-	-	TraesCS3D02G574300LC	Retrovirus-related Pol polyprotein from transposon TNT 1-94
Merged-chr5D-403272889-1	chr5D:403272755-403273024	Intergenic	-117183	TraesCS5D02G306900.1	1	rep-1_peak_1716	-	rep-1_peak_1716	5.74856	8.00761	3.99908	chr5D:403272755-403273024	403272884	-	-	-	-	-	-	TraesCS5D02G306900	Flotillin-1
Merged-chr3B-636060259-1	chr3B:636060129-636060390	Intergenic	-46368	TraesCS3B02G401300.1	2	-	rep-2_peak_512	-	-	-	-	-	-	rep-2_peak_512	4.39407	7.35428	3.3509	chr3B:636060129-636060390	636060201	TraesCS3B02G401300	Actin
Merged-chr5B-523128026-1	chr5B:523127904-523128149	Intergenic	-50965	TraesCS5B02G339000.1	1	rep-1_peak_1622	-	rep-1_peak_1622	3.80177	4.68441	1.43548	chr5B:523127904-523128149	523128114	-	-	-	-	-	-	TraesCS5B02G339000	Cation/H(+) antiporter
Merged-chr3A-322065510-1	chr3A:322065338-322065682	Intergenic	-206573	TraesCS3A02G292200LC.1	1	rep-1_peak_779	-	rep-1_peak_779	3.86986	4.61692	1.39945	chr3A:322065338-322065682	322065421	-	-	-	-	-	-	TraesCS3A02G292200LC	Transposon protein, putative, CACTA, En/Spm sub-class
Merged-chr4A-3506143-1	chr4A:3506021-3506265	Intergenic	59971	TraesCS4A02G006000.1	2	-	rep-2_peak_574	-	-	-	-	-	-	rep-2_peak_574	6.59823	9.65187	5.26088	chr4A:3506021-3506265	3506172	TraesCS4A02G006000	40S ribosomal protein SA
Merged-chr6B-173362521-1	chr6B:173362382-173362661	Intergenic	-28910	TraesCS6B02G166200.1	1	rep-1_peak_1868	-	rep-1_peak_1868	6.44977	9.36949	5.12745	chr6B:173362382-173362661	173362467	-	-	-	-	-	-	TraesCS6B02G166200	Peroxidase
Merged-chr5B-633075727-1	chr5B:633075418-633076037	Intergenic	46489	TraesCS5B02G458100.1	2	-	rep-2_peak_948	-	-	-	-	-	-	rep-2_peak_948	2.00017	68.0142	61.2895	chr5B:633075418-633076037	633075546	TraesCS5B02G458100	Argonaute protein
Merged-chr3D-178802650-1	chr3D:178802478-178802822	Intergenic	-144137	TraesCS3D02G190400.1	1	rep-1_peak_988	-	rep-1_peak_988	13.5445	25.3814	19.8636	chr3D:178802478-178802822	178802643	-	-	-	-	-	-	TraesCS3D02G190400	Ubiquitin-conjugating enzyme E2
Merged-chr2B-601083807-1	chr2B:601083684-601083930	promoter	-1497	TraesCS2B02G639900LC.1	2	-	rep-2_peak_298	-	-	-	-	-	-	rep-2_peak_298	4.72099	6.09926	2.37418	chr2B:601083684-601083930	601083785	TraesCS2B02G639900LC	Pre-mRNA-processing ATP-dependent RNA helicase PRP5
Merged-chr4A-666041715-1	chr4A:666041590-666041841	Intergenic	12546	TraesCS4A02G579700LC.1	2	-	rep-2_peak_654	-	-	-	-	-	-	rep-2_peak_654	3.69302	10.8378	6.28337	chr4A:666041590-666041841	666041719	TraesCS4A02G579700LC	Retrotransposon protein, putative, unclassified
Merged-chr3A-735212841-1	chr3A:735212708-735212974	promoter	-58	TraesCS3A02G704100LC.1	1	rep-1_peak_845	-	rep-1_peak_845	4.95476	6.54878	2.83485	chr3A:735212708-735212974	735212838	-	-	-	-	-	-	TraesCS3A02G704100LC	DNA-directed RNA polymerase subunit
Merged-chr7D-343905023-1	chr7D:343904899-343905148	Intergenic	-46399	TraesCS7D02G395000LC.1	2	-	rep-2_peak_1385	-	-	-	-	-	-	rep-2_peak_1385	6.12691	10.292	5.81124	chr7D:343904899-343905148	343905078	TraesCS7D02G395000LC	Protein FAR1-RELATED SEQUENCE 5
Merged-chr5A-368522774-1	chr5A:368522640-368522908	Intergenic	-23023	TraesCS5A02G175200.1	1	rep-1_peak_1478	-	rep-1_peak_1478	3.2002	12.2258	7.61905	chr5A:368522640-368522908	368522758	-	-	-	-	-	-	TraesCS5A02G175200	Protein FLUORESCENT IN BLUE LIGHT, chloroplastic
Merged-chr1A-213752195-2	chr1A:213752055-213752332	Intergenic	-29762	TraesCS1A02G216300LC.1	1&2	rep-1_peak_46	rep-2_peak_23	rep-1_peak_46	9.17124	14.8943	10.0287	chr1A:213752075-213752320	213752155	rep-2_peak_23	9.50311	15.5869	10.5496	chr1A:213752055-213752332	213752174	TraesCS1A02G216300LC	DNA polymerase
Merged-chr7A-262229007-1	chr7A:262228873-262229141	Intergenic	-79952	TraesCS7A02G263800.3	2	-	rep-2_peak_1211	-	-	-	-	-	-	rep-2_peak_1211	5.39542	7.32167	3.33381	chr7A:262228873-262229141	262229117	TraesCS7A02G263800	ADP-ribosylation factor GTPase-activating protein
Merged-chr2A-571191471-1	chr2A:571191329-571191613	Intergenic	-41048	TraesCS2A02G337700.1	1	rep-1_peak_448	-	rep-1_peak_448	4.95476	6.54878	2.83485	chr2A:571191329-571191613	571191484	-	-	-	-	-	-	TraesCS2A02G337700	Lipid transfer protein
Merged-chr7B-152763282-1	chr7B:152763150-152763414	Intergenic	-18659	TraesCS7B02G127800.1	1	rep-1_peak_2193	-	rep-1_peak_2193	5.15981	6.89164	3.07422	chr7B:152763150-152763414	152763331	-	-	-	-	-	-	TraesCS7B02G127800	MYB-related transcription factor
Merged-chr2A-151948105-1	chr2A:151947981-151948229	Intergenic	-53956	TraesCS2A02G199000LC.1	1	rep-1_peak_344	-	rep-1_peak_344	3.80791	4.69382	1.43548	chr2A:151947981-151948229	151947982	-	-	-	-	-	-	TraesCS2A02G199000LC	Transposase
Merged-chr5A-427035884-1	chr5A:427035754-427036015	Intergenic	-29516	TraesCS5A02G211800.1	2	-	rep-2_peak_838	-	-	-	-	-	-	rep-2_peak_838	4.04657	4.93397	1.5472	chr5A:427035754-427036015	427035935	TraesCS5A02G211800	Respiratory burst oxidase
Merged-chr1D-259557884-1	chr1D:259557750-259558018	Intergenic	13310	TraesCS1D02G290900LC.1	1	rep-1_peak_276	-	rep-1_peak_276	5.66258	7.83872	3.85159	chr1D:259557750-259558018	259557873	-	-	-	-	-	-	TraesCS1D02G290900LC	Ankyrin repeat domain-containing protein 36B
Merged-chrUn-378276452-2	chrUn:378276325-378276579	Intergenic	25664	TraesCSU02G547210LC.1	1&2	rep-1_peak_2602	rep-2_peak_1535	rep-1_peak_2602	2.41876	9.57737	5.31189	chrUn:378276328-378276576	378276486	rep-2_peak_1535	2.94148	13.6532	8.78938	chrUn:378276325-378276579	378276478	TraesCSU02G547210LC	Retrotransposon polyprotein
Merged-chr5D-251499976-1	chr5D:251499818-251500134	Intergenic	-72929	TraesCS5D02G161200.3	2	-	rep-2_peak_973	-	-	-	-	-	-	rep-2_peak_973	5.64792	7.83027	3.76286	chr5D:251499818-251500134	251500061	TraesCS5D02G161200	Topless-related protein 2
Merged-chr2D-519098698-1	chr2D:519098576-519098821	Intergenic	-24087	TraesCS2D02G404700.1	2	-	rep-2_peak_356	-	-	-	-	-	-	rep-2_peak_356	5.08782	7.09208	3.16772	chr2D:519098576-519098821	519098684	TraesCS2D02G404700	Protein kinase
Merged-chr2A-397314728-1	chr2A:397314572-397314885	Intergenic	-206488	TraesCS2A02G361800LC.1	2	-	rep-2_peak_181	-	-	-	-	-	-	rep-2_peak_181	2.94427	5.50656	1.99585	chr2A:397314572-397314885	397314844	TraesCS2A02G361800LC	Threonine--tRNA ligase
Merged-chr1B-212335469-1	chr1B:212335334-212335604	Intergenic	78896	TraesCS1B02G147400.1	1	rep-1_peak_148	-	rep-1_peak_148	4.25646	9.43027	5.1815	chr1B:212335334-212335604	212335395	-	-	-	-	-	-	TraesCS1B02G147400	S-type anion channel
Merged-chr7A-396188072-1	chr7A:396187936-396188208	Intergenic	16607	TraesCS7A02G428400LC.1	2	-	rep-2_peak_1222	-	-	-	-	-	-	rep-2_peak_1222	5.11779	8.61314	4.37877	chr7A:396187936-396188208	396188060	TraesCS7A02G428400LC	EMS-MUTAGENIZED BRI1 SUPPRESSOR 1
Merged-chr1A-221601071-1	chr1A:221600926-221601216	Intergenic	72746	TraesCS1A02G221900LC.1	1	rep-1_peak_51	-	rep-1_peak_51	4.63277	6.15729	2.54021	chr1A:221600926-221601216	221601091	-	-	-	-	-	-	TraesCS1A02G221900LC	Receptor-type guanylate cyclase Gyc76C
Merged-chr6B-292243135-2	chr6B:292242980-292243318	Intergenic	-288407	TraesCS6B02G359900LC.1	1&2	rep-1_peak_1890	rep-2_peak_1110	rep-1_peak_1890	7.78605	11.9923	7.41829	chr6B:292242980-292243318	292243157	rep-2_peak_1110	5.13196	6.91268	3.02228	chr6B:292242992-292243252	292243135	TraesCS6B02G359900LC	Transposase
Merged-chr1A-377478107-1	chr1A:377477970-377478244	Intergenic	24535	TraesCS1A02G214600.1	1	rep-1_peak_79	-	rep-1_peak_79	7.07823	10.5653	6.16649	chr1A:377477970-377478244	377478101	-	-	-	-	-	-	TraesCS1A02G214600	10 kDa chaperonin
Merged-chr2B-696822291-1	chr2B:696822127-696822455	Intergenic	-138053	TraesCS2B02G501500.2	2	-	rep-2_peak_303	-	-	-	-	-	-	rep-2_peak_303	3.29089	5.49903	1.99528	chr2B:696822127-696822455	696822414	TraesCS2B02G501500	UHRF1-binding protein 1
Merged-chr6A-544464797-1	chr6A:544464584-544465010	Intergenic	13829	TraesCS6A02G309200.2	1	rep-1_peak_1832	-	rep-1_peak_1832	4.97283	7.16309	3.31012	chr6A:544464584-544465010	544464905	-	-	-	-	-	-	TraesCS6A02G309200	Transcription elongation factor (TFIIS) family protein, putative
Merged-chr7D-501566982-1	chr7D:501566859-501567106	Intergenic	-32843	TraesCS7D02G387700.1	1	rep-1_peak_2387	-	rep-1_peak_2387	7.2907	15.6397	10.7081	chr7D:501566859-501567106	501567002	-	-	-	-	-	-	TraesCS7D02G387700	Glutamine dumper, putative
Merged-chr3A-111266577-1	chr3A:111266437-111266718	Intergenic	-17205	TraesCS3A02G134100.1	2	-	rep-2_peak_395	-	-	-	-	-	-	rep-2_peak_395	6.06985	8.59462	4.36581	chr3A:111266437-111266718	111266569	TraesCS3A02G134100	Mannosyltransferase
Merged-chr1A-42975005-1	chr1A:42974866-42975145	Intergenic	86870	TraesCS1A02G063000.1	2	-	rep-2_peak_5	-	-	-	-	-	-	rep-2_peak_5	4.10113	6.55588	2.75442	chr1A:42974866-42975145	42975068	TraesCS1A02G063000	Myb/SANT-like DNA-binding domain protein
Merged-chr1B-34556762-1	chr1B:34556627-34556897	Intergenic	45344	TraesCS1B02G065800LC.1	1	rep-1_peak_116	-	rep-1_peak_116	5.23588	7.57863	3.65634	chr1B:34556627-34556897	34556786	-	-	-	-	-	-	TraesCS1B02G065800LC	Retrovirus-related Pol polyprotein from transposon TNT 1-94
Merged-chr1B-314443138-1	chr1B:314443001-314443276	Intergenic	-118676	TraesCS1B02G174500.2	1	rep-1_peak_168	-	rep-1_peak_168	7.09474	10.6721	6.24891	chr1B:314443001-314443276	314443104	-	-	-	-	-	-	TraesCS1B02G174500	28S ribosomal protein S29, mitochondrial
Merged-chr7B-193673564-1	chr7B:193673440-193673689	Intergenic	134487	TraesCS7B02G235600LC.1	2	-	rep-2_peak_1297	-	-	-	-	-	-	rep-2_peak_1297	4.49307	6.40569	2.62293	chr7B:193673440-193673689	193673543	TraesCS7B02G235600LC	ARM repeat superfamily protein
Merged-chr2A-414414896-1	chr2A:414414765-414415028	Intergenic	80770	TraesCS2A02G377300LC.1	1	rep-1_peak_403	-	rep-1_peak_403	5.66258	7.83872	3.85159	chr2A:414414765-414415028	414414864	-	-	-	-	-	-	TraesCS2A02G377300LC	Retrotransposon protein, putative, unclassified, expressed
Merged-chr2A-223296160-1	chr2A:223296020-223296301	Intergenic	426674	TraesCS2A02G224300.3	2	-	rep-2_peak_167	-	-	-	-	-	-	rep-2_peak_167	8.06451	12.5738	7.81376	chr2A:223296020-223296301	223296106	TraesCS2A02G224300	DNA/RNA helicase
Merged-chr4A-73857793-1	chr4A:73857671-73857915	Intergenic	42651	TraesCS4A02G076500LC.1	1	rep-1_peak_1074	-	rep-1_peak_1074	5.65753	9.51917	5.25792	chr4A:73857671-73857915	73857803	-	-	-	-	-	-	TraesCS4A02G076500LC	Maturase K
Merged-chr4B-16951216-1	chr4B:16951087-16951346	Intergenic	-55929	TraesCS4B02G023200.1	1	rep-1_peak_1249	-	rep-1_peak_1249	4.95476	6.54878	2.83485	chr4B:16951087-16951346	16951240	-	-	-	-	-	-	TraesCS4B02G023200	VQ motif-containing protein
Merged-chr6A-201518790-1	chr6A:201518634-201518946	Intergenic	38570	TraesCS6A02G179300.1	1	rep-1_peak_1779	-	rep-1_peak_1779	8.2964	13.8337	9.06377	chr6A:201518634-201518946	201518752	-	-	-	-	-	-	TraesCS6A02G179300	Coatomer beta&apos; subunit
Merged-chr3A-92640470-1	chr3A:92640329-92640612	Intergenic	-87784	TraesCS3A02G145200LC.1	2	-	rep-2_peak_392	-	-	-	-	-	-	rep-2_peak_392	3.94144	4.74338	1.44275	chr3A:92640329-92640612	92640495	TraesCS3A02G145200LC	Homeobox protein, putative
Merged-chr6D-69064074-1	chr6D:69063850-69064299	Intergenic	25137	TraesCS6D02G122500LC.1	1	rep-1_peak_1975	-	rep-1_peak_1975	4.51484	5.72579	2.17568	chr6D:69063850-69064299	69063962	-	-	-	-	-	-	TraesCS6D02G122500LC	zinc finger MYM-type-like protein
Merged-chr2A-99524728-1	chr2A:99524602-99524854	Intergenic	264132	TraesCS2A02G151700.1	2	-	rep-2_peak_156	-	-	-	-	-	-	rep-2_peak_156	5.42445	7.3762	3.36833	chr2A:99524602-99524854	99524772	TraesCS2A02G151700	DNA-binding storekeeper protein-related transcriptional regulator
Merged-chr5B-246333480-1	chr5B:246333351-246333610	Intergenic	-52780	TraesCS5B02G231700LC.1	2	-	rep-2_peak_897	-	-	-	-	-	-	rep-2_peak_897	5.59661	8.15212	4.02456	chr5B:246333351-246333610	246333478	TraesCS5B02G231700LC	Thyrotropin-releasing hormone-degrading ectoenzyme
Merged-chr7B-16501340-1	chr7B:16501210-16501471	Intergenic	-13630	TraesCS7B02G019200.1	2	-	rep-2_peak_1278	-	-	-	-	-	-	rep-2_peak_1278	4.39882	5.62577	2.03382	chr7B:16501210-16501471	16501328	TraesCS7B02G019200	MYB-related transcription factor
Merged-chr3B-669681091-1	chr3B:669680952-669681230	Intergenic	-29827	TraesCS3B02G430300.1	1	rep-1_peak_941	-	rep-1_peak_941	3.80791	4.69382	1.43548	chr3B:669680952-669681230	669681172	-	-	-	-	-	-	TraesCS3B02G430300	Ribonuclease
Merged-chr4B-202404730-1	chr4B:202404600-202404860	Intergenic	431700	TraesCS4B02G198000LC.1	1	rep-1_peak_1273	-	rep-1_peak_1273	4.51484	5.72579	2.17568	chr4B:202404600-202404860	202404846	-	-	-	-	-	-	TraesCS4B02G198000LC	Collagen alpha-5(VI) chain
Merged-chr2B-347630744-1	chr2B:347630617-347630871	Intergenic	34489	TraesCS2B02G394600LC.1	2	-	rep-2_peak_267	-	-	-	-	-	-	rep-2_peak_267	4.72099	6.09926	2.37418	chr2B:347630617-347630871	347630690	TraesCS2B02G394600LC	Transposon Ty3-I Gag-Pol polyprotein
Merged-chr5B-427955727-1	chr5B:427955604-427955850	Intergenic	-15232	TraesCS5B02G246400.1	1	rep-1_peak_1600	-	rep-1_peak_1600	6.57366	9.75801	5.45736	chr5B:427955604-427955850	427955730	-	-	-	-	-	-	TraesCS5B02G246400	1,4-alpha-glucan branching enzyme GlgB
Merged-chr7A-430850671-1	chr7A:430850542-430850801	Intergenic	-36028	TraesCS7A02G306000.1	1	rep-1_peak_2101	-	rep-1_peak_2101	4.73923	10.5368	6.14988	chr7A:430850542-430850801	430850711	-	-	-	-	-	-	TraesCS7A02G306000	Calcium-binding family protein
Merged-chr6B-84649873-1	chr6B:84649739-84650007	Intergenic	-3450	TraesCS6B02G145900LC.1	2	-	rep-2_peak_1087	-	-	-	-	-	-	rep-2_peak_1087	5.39542	7.32167	3.33381	chr6B:84649739-84650007	84649927	TraesCS6B02G145900LC	NAC domain protein
Merged-chr2A-639437342-1	chr2A:639437182-639437502	Intergenic	-256675	TraesCS2A02G390300.3	2	-	rep-2_peak_214	-	-	-	-	-	-	rep-2_peak_214	4.12037	9.96485	5.52519	chr2A:639437182-639437502	639437313	TraesCS2A02G390300	F-box family protein
Merged-chr4A-554796399-1	chr4A:554796277-554796522	Intergenic	-43691	TraesCS4A02G244200.1	1	rep-1_peak_1154	-	rep-1_peak_1154	6.23093	8.90307	4.74391	chr4A:554796277-554796522	554796413	-	-	-	-	-	-	TraesCS4A02G244200	RING/U-box superfamily protein
Merged-chr6B-425223821-1	chr6B:425223691-425223952	Intergenic	330541	TraesCS6B02G462000LC.1	1	rep-1_peak_1912	-	rep-1_peak_1912	7.07823	10.5653	6.16649	chr6B:425223691-425223952	425223765	-	-	-	-	-	-	TraesCS6B02G462000LC	Keratin, type II cytoskeletal 5
Merged-chr2A-644553727-1	chr2A:644553605-644553849	Intergenic	-245309	TraesCS2A02G394600.1	1	rep-1_peak_462	-	rep-1_peak_462	5.66258	7.83872	3.85159	chr2A:644553605-644553849	644553694	-	-	-	-	-	-	TraesCS2A02G394600	Heparan sulfate 2-O-sulfotransferase 1
Merged-chr2A-328272748-1	chr2A:328272620-328272876	Intergenic	-116639	TraesCS2A02G311100LC.1	1	rep-1_peak_382	-	rep-1_peak_382	4.84628	6.33631	2.67835	chr2A:328272620-328272876	328272733	-	-	-	-	-	-	TraesCS2A02G311100LC	Retrotransposon protein, putative, Ty3-gypsy subclass
Merged-chr6B-380196939-1	chr6B:380196816-380197063	Intergenic	115564	TraesCS6B02G421900LC.1	2	-	rep-2_peak_1116	-	-	-	-	-	-	rep-2_peak_1116	6.74428	9.91288	5.47827	chr6B:380196816-380197063	380196869	TraesCS6B02G421900LC	Transposon Ty3-I Gag-Pol polyprotein
Merged-chrUn-413455749-1	chrUn:413455568-413455930	Intergenic	113522	TraesCSU02G602300LC.1	1	rep-1_peak_2635	-	rep-1_peak_2635	4.85207	7.84588	3.85802	chrUn:413455568-413455930	413455637	-	-	-	-	-	-	TraesCSU02G602300LC	LINE-1 reverse transcriptase like
Merged-chr4D-120933882-1	chr4D:120933752-120934012	Intergenic	-47014	TraesCS4D02G134000.1	1	rep-1_peak_1382	-	rep-1_peak_1382	3.80791	4.69382	1.43548	chr4D:120933752-120934012	120933792	-	-	-	-	-	-	TraesCS4D02G134000	Protein prenyltransferase, alpha subunit
Merged-chr6A-366228752-1	chr6A:366228593-366228912	Intergenic	-57625	TraesCS6A02G356800LC.1	2	-	rep-2_peak_1041	-	-	-	-	-	-	rep-2_peak_1041	5.30999	8.28536	4.11866	chr6A:366228593-366228912	366228711	TraesCS6A02G356800LC	Retrotransposon protein, putative, Ty3-gypsy subclass
Merged-chr2B-220353471-1	chr2B:220353343-220353599	Intergenic	-7602	TraesCS2B02G311300LC.1	1	rep-1_peak_522	-	rep-1_peak_522	3.74792	5.44391	1.99251	chr2B:220353343-220353599	220353558	-	-	-	-	-	-	TraesCS2B02G311300LC	recovery protein 3
Merged-chr7D-418820853-2	chr7D:418820660-418821002	Intergenic	-78124	TraesCS7D02G449000LC.1	1&2	rep-1_peak_2367	rep-2_peak_1392	rep-1_peak_2367	4.51484	5.72579	2.17568	chr7D:418820749-418821001	418820770	rep-2_peak_1392	6.74428	9.91288	5.47827	chr7D:418820660-418821002	418820782	TraesCS7D02G449000LC	Crooked neck-like protein 1
Merged-chr5A-315473038-1	chr5A:315472906-315473170	Intergenic	-21506	TraesCS5A02G142100.1	2	-	rep-2_peak_829	-	-	-	-	-	-	rep-2_peak_829	5.8651	8.25693	4.09877	chr5A:315472906-315473170	315473061	TraesCS5A02G142100	ADP-ribosylation factor
Merged-chr7D-92469556-1	chr7D:92469427-92469686	Intergenic	-28140	TraesCS7D02G144800.3	2	-	rep-2_peak_1363	-	-	-	-	-	-	rep-2_peak_1363	3.51526	5.04872	1.6297	chr7D:92469427-92469686	92469464	TraesCS7D02G144800	Leucine-rich repeat receptor-like protein kinase family protein
Merged-chr1A-281354-1	chr1A:281229-281479	intron (TraesCS1A02G001100.1, intron 1 of 2)	2315	TraesCS1A02G000800LC.1	1	rep-1_peak_1	-	rep-1_peak_1	2.00076	30.2698	24.5458	chr1A:281229-281479	281297	-	-	-	-	-	-	TraesCS1A02G000800LC	Arginine--tRNA ligase
Merged-chr3A-214137329-1	chr3A:214137163-214137496	exon (TraesCS3A02G241100LC.1, exon 1 of 1)	1671	TraesCS3A02G241100LC.1	1	rep-1_peak_766	-	rep-1_peak_766	4.58953	5.85894	2.27588	chr3A:214137163-214137496	214137204	-	-	-	-	-	-	TraesCS3A02G241100LC	Retrotransposon protein, putative, unclassified
Merged-chrUn-367689972-1	chrUn:367689850-367690094	Intergenic	18509	TraesCSU02G529100LC.1	2	-	rep-2_peak_1530	-	-	-	-	-	-	rep-2_peak_1530	4.7766	7.71893	3.66345	chrUn:367689850-367690094	367689887	TraesCSU02G529100LC	S-adenosyl-L-methionine-dependent methyltransferases superfamily protein
Merged-chr4D-211268371-1	chr4D:211268249-211268494	Intergenic	-76529	TraesCS4D02G197400LC.1	1	rep-1_peak_1387	-	rep-1_peak_1387	5.66258	7.83872	3.85159	chr4D:211268249-211268494	211268397	-	-	-	-	-	-	TraesCS4D02G197400LC	Traf2 and NCK-interacting protein kinase
Merged-chr6D-459076152-1	chr6D:459076029-459076275	Intergenic	8888	TraesCS6D02G376400.1	2	-	rep-2_peak_1180	-	-	-	-	-	-	rep-2_peak_1180	4.11037	7.67124	3.62708	chr6D:459076029-459076275	459076042	TraesCS6D02G376400	Methionine--tRNA ligase
Merged-chr4A-734865826-1	chr4A:734865703-734865950	Intergenic	-7106	TraesCS4A02G476300.1	1	rep-1_peak_1237	-	rep-1_peak_1237	3.06552	12.1233	7.52882	chr4A:734865703-734865950	734865807	-	-	-	-	-	-	TraesCS4A02G476300	Rp1-like protein
Merged-chr4A-449707250-1	chr4A:449707119-449707382	Intergenic	69028	TraesCS4A02G306800LC.1	1	rep-1_peak_1128	-	rep-1_peak_1128	5.66258	7.83872	3.85159	chr4A:449707119-449707382	449707315	-	-	-	-	-	-	TraesCS4A02G306800LC	Retrotransposon protein, putative, unclassified, expressed
Merged-chr2B-209188444-1	chr2B:209188178-209188711	Intergenic	-54563	TraesCS2B02G300600LC.1	1	rep-1_peak_521	-	rep-1_peak_521	5.93374	11.0922	6.61874	chr2B:209188178-209188711	209188632	-	-	-	-	-	-	TraesCS2B02G300600LC	NADH-quinone oxidoreductase subunit F
Merged-chr6A-490922352-1	chr6A:490922225-490922479	Intergenic	70619	TraesCS6A02G444400LC.1	1	rep-1_peak_1820	-	rep-1_peak_1820	4.99723	8.73275	4.59099	chr6A:490922225-490922479	490922344	-	-	-	-	-	-	TraesCS6A02G444400LC	NAD kinase 1
Merged-chr2B-364144820-1	chr2B:364144697-364144944	Intergenic	10587	TraesCS2B02G268800.1	1	rep-1_peak_546	-	rep-1_peak_546	5.66258	7.83872	3.85159	chr2B:364144697-364144944	364144717	-	-	-	-	-	-	TraesCS2B02G268800	E3 ubiquitin-protein ligase family
Merged-chr2A-415926985-1	chr2A:415926769-415927202	Intergenic	-80501	TraesCS2A02G263000.1	1	rep-1_peak_405	-	rep-1_peak_405	2.02465	20.4242	15.1648	chr2A:415926769-415927202	415927151	-	-	-	-	-	-	TraesCS2A02G263000	Pentatricopeptide repeat-containing protein
Merged-chr2A-722678189-1	chr2A:722678065-722678313	Intergenic	-46321	TraesCS2A02G488200.1	1	rep-1_peak_475	-	rep-1_peak_475	4.9032	7.62559	3.69357	chr2A:722678065-722678313	722678217	-	-	-	-	-	-	TraesCS2A02G488200	Myb-like transcription factor family protein
Merged-chr6A-597656510-1	chr6A:597656363-597656658	Intergenic	-5014	TraesCS6A02G575600LC.1	2	-	rep-2_peak_1072	-	-	-	-	-	-	rep-2_peak_1072	9.55557	16.0128	10.9409	chr6A:597656363-597656658	597656550	TraesCS6A02G575600LC	Unknown protein
Merged-chr7A-232731929-1	chr7A:232731805-232732053	Intergenic	-10315	TraesCS7A02G250400.1	1	rep-1_peak_2075	-	rep-1_peak_2075	3.83237	4.55168	1.39347	chr7A:232731805-232732053	232731884	-	-	-	-	-	-	TraesCS7A02G250400	Chitinase
Merged-chr6B-511239036-1	chr6B:511238831-511239241	Intergenic	37416	TraesCS6B02G283100.1	1	rep-1_peak_1928	-	rep-1_peak_1928	5.71187	8.61936	4.50241	chr6B:511238831-511239241	511239075	-	-	-	-	-	-	TraesCS6B02G283100	Invertase inhibitor
Merged-chr7B-426196842-1	chr7B:426196720-426196964	Intergenic	-75516	TraesCS7B02G225600.1	1	rep-1_peak_2253	-	rep-1_peak_2253	5.53093	7.80358	3.84327	chr7B:426196720-426196964	426196821	-	-	-	-	-	-	TraesCS7B02G225600	1-phosphatidylinositol-3-phosphate 5-kinase
Merged-chr4B-266273138-1	chr4B:266272997-266273280	Intergenic	111970	TraesCS4B02G244900LC.1	1	rep-1_peak_1279	-	rep-1_peak_1279	5.15981	6.89164	3.07422	chr4B:266272997-266273280	266273075	-	-	-	-	-	-	TraesCS4B02G244900LC	Tyrosine-protein kinase-like otk
Merged-chr1B-577632017-1	chr1B:577631860-577632175	Intergenic	-7049	TraesCS1B02G599500LC.1	1	rep-1_peak_215	-	rep-1_peak_215	7.78605	11.9923	7.41829	chr1B:577631860-577632175	577632040	-	-	-	-	-	-	TraesCS1B02G599500LC	Retrotransposon protein, putative, unclassified
Merged-chr4B-447859200-1	chr4B:447859063-447859337	Intergenic	-6314	TraesCS4B02G371100LC.1	1	rep-1_peak_1310	-	rep-1_peak_1310	6.18786	9.69437	5.40304	chr4B:447859063-447859337	447859152	-	-	-	-	-	-	TraesCS4B02G371100LC	NAC domain protein
Merged-chr4A-691205853-1	chr4A:691205713-691205994	Intergenic	39541	TraesCS4A02G421000.1	1	rep-1_peak_1203	-	rep-1_peak_1203	8.44882	13.504	8.7695	chr4A:691205713-691205994	691205843	-	-	-	-	-	-	TraesCS4A02G421000	NAC domain-containing protein
Merged-chr1D-66784519-1	chr1D:66784398-66784641	Intergenic	19095	TraesCS1D02G107100LC.1	1	rep-1_peak_250	-	rep-1_peak_250	4.79716	9.01996	4.84433	chr1D:66784398-66784641	66784455	-	-	-	-	-	-	TraesCS1D02G107100LC	Tyrosine N-monooxygenase
Merged-chr3D-375295334-1	chr3D:375295171-375295498	Intergenic	-59061	TraesCS3D02G358610LC.1	1	rep-1_peak_1017	-	rep-1_peak_1017	4.9032	7.62559	3.69357	chr3D:375295171-375295498	375295318	-	-	-	-	-	-	TraesCS3D02G358610LC	Transposon protein, putative, CACTA, En/Spm sub-class
Merged-chr1A-533371876-1	chr1A:533371712-533372041	Intergenic	-37335	TraesCS1A02G347500.1	1	rep-1_peak_101	-	rep-1_peak_101	4.78084	6.23855	2.59416	chr1A:533371712-533372041	533371881	-	-	-	-	-	-	TraesCS1A02G347500	Glycosyltransferase
Merged-chr6D-349599303-1	chr6D:349599171-349599435	Intergenic	48443	TraesCS6D02G352800LC.1	1	rep-1_peak_2015	-	rep-1_peak_2015	7.07823	10.5653	6.16649	chr6D:349599171-349599435	349599296	-	-	-	-	-	-	TraesCS6D02G352800LC	Polyprotein
Merged-chr7A-480489715-1	chr7A:480489589-480489842	Intergenic	61091	TraesCS7A02G479000LC.1	2	-	rep-2_peak_1238	-	-	-	-	-	-	rep-2_peak_1238	5.8651	8.25693	4.09877	chr7A:480489589-480489842	480489757	TraesCS7A02G479000LC	Anoctamin-like protein
Merged-chr5B-557930310-1	chr5B:557930181-557930439	Intergenic	-23211	TraesCS5B02G379900.1	1	rep-1_peak_1627	-	rep-1_peak_1627	7.73972	12.0121	7.43234	chr5B:557930181-557930439	557930343	-	-	-	-	-	-	TraesCS5B02G379900	Eukaryotic aspartyl protease family protein
Merged-chr2B-198043628-2	chr2B:198043480-198043780	Intergenic	19803	TraesCS2B02G291700LC.1	1&2	rep-1_peak_520	rep-2_peak_251	rep-1_peak_520	4.2839	5.61211	2.12712	chr2B:198043480-198043780	198043697	rep-2_peak_251	5.39542	7.32167	3.33381	chr2B:198043488-198043765	198043657	TraesCS2B02G291700LC	RNA-directed DNA polymerase (Reverse transcriptase)
Merged-chr2A-574939957-1	chr2A:574939830-574940084	Intergenic	26375	TraesCS2A02G339900.1	2	-	rep-2_peak_205	-	-	-	-	-	-	rep-2_peak_205	6.48253	12.4502	7.7076	chr2A:574939830-574940084	574939941	TraesCS2A02G339900	Protein phosphatase 2C-like protein
Merged-chr7A-98704057-1	chr7A:98703934-98704181	Intergenic	-20707	TraesCS7A02G146600.1	1	rep-1_peak_2044	-	rep-1_peak_2044	5.23588	7.57863	3.65634	chr7A:98703934-98704181	98704079	-	-	-	-	-	-	TraesCS7A02G146600	Histidine kinase
Merged-chr4A-127442699-1	chr4A:127442555-127442843	Intergenic	-38362	TraesCS4A02G108800.1	1	rep-1_peak_1092	-	rep-1_peak_1092	7.68528	13.6276	8.87653	chr4A:127442555-127442843	127442681	-	-	-	-	-	-	TraesCS4A02G108800	Non-specific serine/threonine protein kinase
Merged-chr2A-505372882-1	chr2A:505372744-505373021	Intergenic	-37065	TraesCS2A02G294200.1	1	rep-1_peak_435	-	rep-1_peak_435	4.51484	5.72579	2.17568	chr2A:505372744-505373021	505373000	-	-	-	-	-	-	TraesCS2A02G294200	Purple acid phosphatase
Merged-chr1A-74356995-1	chr1A:74356859-74357131	Intergenic	16504	TraesCS1A02G122000LC.1	1	rep-1_peak_16	-	rep-1_peak_16	7.02602	10.5482	6.1569	chr1A:74356859-74357131	74357049	-	-	-	-	-	-	TraesCS1A02G122000LC	BAG family molecular chaperone regulator 7
Merged-chr7A-427717944-1	chr7A:427717792-427718097	Intergenic	97681	TraesCS7A02G304000.1	2	-	rep-2_peak_1226	-	-	-	-	-	-	rep-2_peak_1226	6.74428	9.91288	5.47827	chr7A:427717792-427718097	427717921	TraesCS7A02G304000	Monodehydroascorbate reductase
Merged-chr7D-574115111-1	chr7D:574114963-574115260	Intergenic	1767	TraesCS7D02G623200LC.1	2	-	rep-2_peak_1403	-	-	-	-	-	-	rep-2_peak_1403	5.8651	8.25693	4.09877	chr7D:574114963-574115260	574115071	TraesCS7D02G623200LC	Polynucleotidyl transferase, ribonuclease H-like superfamily protein
Merged-chr1B-660769821-1	chr1B:660769688-660769955	Intergenic	9988	TraesCS1B02G736400LC.1	1	rep-1_peak_233	-	rep-1_peak_233	4.75989	6.57508	2.84527	chr1B:660769688-660769955	660769843	-	-	-	-	-	-	TraesCS1B02G736400LC	Retrotransposon protein, putative, unclassified
Merged-chr1B-597487137-1	chr1B:597486995-597487280	Intergenic	-20484	TraesCS1B02G366400.1	1	rep-1_peak_220	-	rep-1_peak_220	4.51484	5.72579	2.17568	chr1B:597486995-597487280	597487215	-	-	-	-	-	-	TraesCS1B02G366400	Phosphotransferase
Merged-chr5B-433654299-1	chr5B:433654173-433654426	Intergenic	4813	TraesCS5B02G400800LC.1	2	-	rep-2_peak_918	-	-	-	-	-	-	rep-2_peak_918	2.42831	45.3	39.012	chr5B:433654173-433654426	433654296	TraesCS5B02G400800LC	Transposon Ty3-I Gag-Pol polyprotein
Merged-chr2B-427922333-1	chr2B:427922190-427922476	Intergenic	-26035	TraesCS2B02G302800.1	2	-	rep-2_peak_278	-	-	-	-	-	-	rep-2_peak_278	5.59661	8.15212	4.02456	chr2B:427922190-427922476	427922308	TraesCS2B02G302800	Kinase family protein
Merged-chr1B-190139517-1	chr1B:190139369-190139666	Intergenic	-16106	TraesCS1B02G243300LC.1	1	rep-1_peak_143	-	rep-1_peak_143	5.15416	6.88159	3.07422	chr1B:190139369-190139666	190139432	-	-	-	-	-	-	TraesCS1B02G243300LC	Retrotransposon protein, putative, unclassified
Merged-chr1D-319445837-1	chr1D:319445705-319445969	Intergenic	16436	TraesCS1D02G230900.1	1	rep-1_peak_286	-	rep-1_peak_286	5.80479	8.10794	4.07235	chr1D:319445705-319445969	319445855	-	-	-	-	-	-	TraesCS1D02G230900	Ethylene-responsive transcription factor
Merged-chr3D-231749384-1	chr3D:231749260-231749509	Intergenic	29806	TraesCS3D02G200600.1	1	rep-1_peak_999	-	rep-1_peak_999	4.95476	6.54878	2.83485	chr3D:231749260-231749509	231749410	-	-	-	-	-	-	TraesCS3D02G200600	Fimbrin-2
Merged-chrUn-159087903-1	chrUn:159087779-159088027	Intergenic	-37545	TraesCSU02G235900LC.1	1	rep-1_peak_2469	-	rep-1_peak_2469	5.14752	7.18691	3.32815	chrUn:159087779-159088027	159087844	-	-	-	-	-	-	TraesCSU02G235900LC	NAC domain containing protein 86
Merged-chr7B-227330288-2	chr7B:227330148-227330433	Intergenic	30835	TraesCS7B02G164700.1	1&2	rep-1_peak_2204	rep-2_peak_1300	rep-1_peak_2204	2.20381	23.653	18.2171	chr7B:227330157-227330415	227330261	rep-2_peak_1300	2.34595	25.6467	20.0104	chr7B:227330148-227330433	227330260	TraesCS7B02G164700	Biotin synthase
Merged-chr2A-504421910-1	chr2A:504421782-504422038	Intergenic	64258	TraesCS2A02G433600LC.1	1	rep-1_peak_434	-	rep-1_peak_434	3.58511	13.6392	8.88715	chr2A:504421782-504422038	504421898	-	-	-	-	-	-	TraesCS2A02G433600LC	LINE-1 reverse transcriptase like
Merged-chr1A-245570263-1	chr1A:245570135-245570391	Intergenic	-33489	TraesCS1A02G143100.1	2	-	rep-2_peak_27	-	-	-	-	-	-	rep-2_peak_27	4.09423	6.02075	2.37192	chr1A:245570135-245570391	245570340	TraesCS1A02G143100	Ras-related protein Rab-18
Merged-chr7D-41965029-1	chr7D:41964907-41965151	Intergenic	-49029	TraesCS7D02G094000LC.1	2	-	rep-2_peak_1357	-	-	-	-	-	-	rep-2_peak_1357	5.79776	8.115	4.00189	chr7D:41964907-41965151	41965028	TraesCS7D02G094000LC	Flavin-containing monooxygenase
Merged-chrUn-152606715-1	chrUn:152606587-152606843	Intergenic	-500727	TraesCSU02G232200LC.1	1	rep-1_peak_2467	-	rep-1_peak_2467	2.26986	6.78253	3.00951	chrUn:152606587-152606843	152606609	-	-	-	-	-	-	TraesCSU02G232200LC	Transducin/WD40 repeat-like superfamily protein
Merged-chr1B-145268097-1	chr1B:145267962-145268233	Intergenic	-80826	TraesCS1B02G121700.1	1	rep-1_peak_136	-	rep-1_peak_136	5.15981	6.89164	3.07422	chr1B:145267962-145268233	145268054	-	-	-	-	-	-	TraesCS1B02G121700	BTB/POZ and MATH domain-containing protein 2
Merged-chr3B-463136037-2	chr3B:463135901-463136180	Intergenic	-11181	TraesCS3B02G449000LC.1	1&2	rep-1_peak_913	rep-2_peak_490	rep-1_peak_913	3.02039	29.8797	24.1704	chr3B:463135901-463136180	463136023	rep-2_peak_490	2.8225	22.4886	17.0065	chr3B:463135912-463136158	463136023	TraesCS3B02G449000LC	ABC transporter D family member 1
Merged-chr1A-379311773-1	chr1A:379311652-379311895	Intergenic	71762	TraesCS1A02G347100LC.1	1	rep-1_peak_81	-	rep-1_peak_81	4.95476	6.54878	2.83485	chr1A:379311652-379311895	379311798	-	-	-	-	-	-	TraesCS1A02G347100LC	RNA-directed DNA polymerase (Reverse transcriptase)-related family protein
Merged-chr2B-153067312-1	chr2B:153067188-153067436	Intergenic	60013	TraesCS2B02G178000.1	2	-	rep-2_peak_249	-	-	-	-	-	-	rep-2_peak_249	4.97995	9.03173	4.74445	chr2B:153067188-153067436	153067311	TraesCS2B02G178000	MYB transcription factor
Merged-chr2D-611790746-1	chr2D:611790614-611790879	Intergenic	-17292	TraesCS2D02G643600LC.1	1	rep-1_peak_720	-	rep-1_peak_720	3.43559	4.70041	1.43548	chr2D:611790614-611790879	611790771	-	-	-	-	-	-	TraesCS2D02G643600LC	Peptide methionine sulfoxide reductase MsrB
Merged-chr3D-318402579-1	chr3D:318402449-318402710	Intergenic	-102977	TraesCS3D02G231900.1	2	-	rep-2_peak_547	-	-	-	-	-	-	rep-2_peak_547	8.09313	12.6691	7.89611	chr3D:318402449-318402710	318402569	TraesCS3D02G231900	Ubiquitin-like modifier-activating enzyme atg7
Merged-chr2A-417848384-1	chr2A:417848239-417848530	Intergenic	-101143	TraesCS2A02G263300.1	1	rep-1_peak_408	-	rep-1_peak_408	9.02967	14.7933	9.93603	chr2A:417848239-417848530	417848394	-	-	-	-	-	-	TraesCS2A02G263300	Zinc finger protein, putative
Merged-chr3A-627069714-1	chr3A:627069587-627069842	Intergenic	-34123	TraesCS3A02G517800LC.1	1	rep-1_peak_835	-	rep-1_peak_835	5.80479	8.10794	4.07235	chr3A:627069587-627069842	627069801	-	-	-	-	-	-	TraesCS3A02G517800LC	3-oxoacyl-[acyl-carrier-protein] synthase 3
Merged-chr4A-67548361-1	chr4A:67548236-67548486	exon (TraesCS4A02G068900LC.1, exon 2 of 2)	1480	TraesCS4A02G069000LC.1	1	rep-1_peak_1071	-	rep-1_peak_1071	6.24653	12.439	7.81525	chr4A:67548236-67548486	67548359	-	-	-	-	-	-	TraesCS4A02G069000LC	NADH dehydrogenase subunit 4
Merged-chrUn-126603304-1	chrUn:126603109-126603499	Intergenic	-70562	TraesCSU02G137900.1	2	-	rep-2_peak_1452	-	-	-	-	-	-	rep-2_peak_1452	2.47991	6.53552	2.74055	chrUn:126603109-126603499	126603418	TraesCSU02G137900	Tubulin beta chain
Merged-chrUn-261633201-1	chrUn:261632966-261633437	Intergenic	8885	TraesCSU02G174500.1	1	rep-1_peak_2519	-	rep-1_peak_2519	2.25913	7.41527	3.51931	chrUn:261632966-261633437	261633408	-	-	-	-	-	-	TraesCSU02G174500	Chymotrypsin inhibitor
Merged-chr2B-311494486-1	chr2B:311494362-311494611	Intergenic	159808	TraesCS2B02G257900.1	2	-	rep-2_peak_263	-	-	-	-	-	-	rep-2_peak_263	3.43614	7.8563	3.78115	chr2B:311494362-311494611	311494480	TraesCS2B02G257900	HD-ZIP IV family of homeobox-leucine zipper protein with lipid-binding START domain-containing protein
Merged-chr6A-58246545-1	chr6A:58246419-58246671	Intergenic	25227	TraesCS6A02G113800LC.1	1	rep-1_peak_1756	-	rep-1_peak_1756	3.3584	20.1795	14.9358	chr6A:58246419-58246671	58246514	-	-	-	-	-	-	TraesCS6A02G113800LC	tubby like protein 1
Merged-chr5D-378823448-1	chr5D:378823316-378823581	exon (TraesCS5D02G355700LC.1, exon 2 of 2)	825	TraesCS5D02G355700LC.1	1	rep-1_peak_1709	-	rep-1_peak_1709	2.44093	5.82442	2.25618	chr5D:378823316-378823581	378823478	-	-	-	-	-	-	TraesCS5D02G355700LC	Werner Syndrome-like exonuclease
Merged-chr2D-647068216-1	chr2D:647067996-647068436	Intergenic	21967	TraesCS2D02G591900.1	1	rep-1_peak_729	-	rep-1_peak_729	2.15902	5.43317	1.99042	chr2D:647067996-647068436	647068110	-	-	-	-	-	-	TraesCS2D02G591900	B3 domain-containing protein family
Merged-chr3A-327387322-1	chr3A:327387169-327387475	Intergenic	-92193	TraesCS3A02G199800.1	1	rep-1_peak_780	-	rep-1_peak_780	8.3847	13.3867	8.66317	chr3A:327387169-327387475	327387332	-	-	-	-	-	-	TraesCS3A02G199800	Mitochondrial carrier protein, expressed
Merged-chr5D-291967955-1	chr5D:291967679-291968231	Intergenic	-39321	TraesCS5D02G189800.1	1	rep-1_peak_1689	-	rep-1_peak_1689	5.80479	8.10794	4.07235	chr5D:291967679-291968231	291967887	-	-	-	-	-	-	TraesCS5D02G189800	Disease resistance protein (NBS-LRR class) family
Merged-chr4A-676468539-1	chr4A:676468414-676468664	Intergenic	-11929	TraesCS4A02G402700.1	1	rep-1_peak_1197	-	rep-1_peak_1197	2.06876	10.7361	6.30444	chr4A:676468414-676468664	676468552	-	-	-	-	-	-	TraesCS4A02G402700	AT4G29520-like protein
Merged-chr2A-504354084-1	chr2A:504353961-504354208	promoter	-1906	TraesCS2A02G433500LC.1	2	-	rep-2_peak_199	-	-	-	-	-	-	rep-2_peak_199	5.59661	8.15212	4.02456	chr2A:504353961-504354208	504354087	TraesCS2A02G433500LC	Retrotransposon protein, putative, unclassified
Merged-chr6A-550322456-1	chr6A:550322324-550322589	Intergenic	-33870	TraesCS6A02G313700.1	2	-	rep-2_peak_1062	-	-	-	-	-	-	rep-2_peak_1062	6.61417	10.3811	5.88207	chr6A:550322324-550322589	550322483	TraesCS6A02G313700	Peptidyl-prolyl cis-trans isomerase
Merged-chr3D-127131832-1	chr3D:127131685-127131980	Intergenic	89973	TraesCS3D02G181600LC.1	2	-	rep-2_peak_536	-	-	-	-	-	-	rep-2_peak_536	5.93815	8.98094	4.7038	chr3D:127131685-127131980	127131846	TraesCS3D02G181600LC	RNA-directed DNA polymerase (Reverse transcriptase)
Merged-chr1A-211579872-1	chr1A:211579725-211580020	Intergenic	269085	TraesCS1A02G215000LC.1	1	rep-1_peak_43	-	rep-1_peak_43	4.52603	6.72512	2.95916	chr1A:211579725-211580020	211579876	-	-	-	-	-	-	TraesCS1A02G215000LC	Polynucleotidyl transferase, ribonuclease H-like superfamily protein
Merged-chr3B-357272092-1	chr3B:357271964-357272221	Intergenic	219328	TraesCS3B02G363700LC.1	1	rep-1_peak_896	-	rep-1_peak_896	5.66258	7.83872	3.85159	chr3B:357271964-357272221	357272122	-	-	-	-	-	-	TraesCS3B02G363700LC	RNA-directed DNA polymerase (reverse transcriptase)-related family protein
Merged-chr7A-129369406-1	chr7A:129369170-129369643	Intergenic	-84189	TraesCS7A02G234400LC.1	2	-	rep-2_peak_1191	-	-	-	-	-	-	rep-2_peak_1191	5.13196	6.91268	3.02228	chr7A:129369170-129369643	129369553	TraesCS7A02G234400LC	Transposon protein, putative, Pong sub-class
Merged-chr2A-401435841-1	chr2A:401435681-401436001	Intergenic	-25318	TraesCS2A02G367200LC.1	2	-	rep-2_peak_184	-	-	-	-	-	-	rep-2_peak_184	3.80819	5.78668	2.16722	chr2A:401435681-401436001	401435879	TraesCS2A02G367200LC	Omega-6 fatty acid desaturase, endoplasmic reticulum isozyme 2
Merged-chr1B-347509814-2	chr1B:347509685-347509944	Intergenic	-51495	TraesCS1B02G373100LC.1	1&2	rep-1_peak_178	rep-2_peak_88	rep-1_peak_178	2.92362	61.4163	54.8743	chr1B:347509685-347509944	347509797	rep-2_peak_88	3.14883	61.936	55.3065	chr1B:347509687-347509943	347509806	TraesCS1B02G373100LC	Ribose-5-phosphate isomerase A
Merged-chr1D-11114161-1	chr1D:11114017-11114305	TTS (TraesCS1D02G024500LC.1)	751	TraesCS1D02G024500LC.1	2	-	rep-2_peak_110	-	-	-	-	-	-	rep-2_peak_110	7.3523	13.506	8.65385	chr1D:11114017-11114305	11114114	TraesCS1D02G024500LC	Acetyl-coenzyme A carboxylase carboxyl transferase subunit beta, chloroplastic
Merged-chr1D-262450185-1	chr1D:262450057-262450314	Intergenic	-24623	TraesCS1D02G190700.1	1	rep-1_peak_277	-	rep-1_peak_277	4.54937	5.78705	2.22378	chr1D:262450057-262450314	262450161	-	-	-	-	-	-	TraesCS1D02G190700	Heavy metal transport/detoxification superfamily protein
Merged-chr3A-682640528-1	chr3A:682640321-682640735	Intergenic	-37594	TraesCS3A02G587000LC.1	2	-	rep-2_peak_447	-	-	-	-	-	-	rep-2_peak_447	4.07026	5.09821	1.65095	chr3A:682640321-682640735	682640507	TraesCS3A02G587000LC	zinc finger MYM-type-like protein
Merged-chr7B-190279756-1	chr7B:190279634-190279879	Intergenic	20830	TraesCS7B02G232100LC.1	2	-	rep-2_peak_1296	-	-	-	-	-	-	rep-2_peak_1296	5.39542	7.32167	3.33381	chr7B:190279634-190279879	190279740	TraesCS7B02G232100LC	Kinase family protein
Merged-chr2A-100693917-1	chr2A:100693781-100694054	Intergenic	-36825	TraesCS2A02G152500.1	1	rep-1_peak_332	-	rep-1_peak_332	8.29772	16.9433	11.9102	chr2A:100693781-100694054	100693926	-	-	-	-	-	-	TraesCS2A02G152500	Cytochrome P450
Merged-chr6D-461283623-1	chr6D:461283500-461283746	Intergenic	1987	TraesCS6D02G495000LC.1	2	-	rep-2_peak_1183	-	-	-	-	-	-	rep-2_peak_1183	4.73312	21.1877	15.7751	chr6D:461283500-461283746	461283602	TraesCS6D02G495000LC	Protein FAR1-RELATED SEQUENCE 5
Merged-chr7A-143288519-1	chr7A:143288376-143288662	Intergenic	72968	TraesCS7A02G187900.1	1	rep-1_peak_2056	-	rep-1_peak_2056	4.95476	6.54878	2.83485	chr7A:143288376-143288662	143288580	-	-	-	-	-	-	TraesCS7A02G187900	Exosome complex component rrp4
Merged-chr7B-117733895-1	chr7B:117733768-117734023	Intergenic	-51097	TraesCS7B02G102900.1	1	rep-1_peak_2182	-	rep-1_peak_2182	5.10983	6.80303	3.02619	chr7B:117733768-117734023	117733860	-	-	-	-	-	-	TraesCS7B02G102900	Cysteine protease
Merged-chr5A-469881452-1	chr5A:469881323-469881581	Intergenic	-3928	TraesCS5A02G378400LC.1	2	-	rep-2_peak_845	-	-	-	-	-	-	rep-2_peak_845	4.06833	4.97422	1.57402	chr5A:469881323-469881581	469881441	TraesCS5A02G378400LC	tRNA-specific 2-thiouridylase MnmA
Merged-chr2A-97969732-1	chr2A:97969596-97969868	Intergenic	115643	TraesCS2A02G150200.1	1	rep-1_peak_331	-	rep-1_peak_331	8.49387	13.457	8.72596	chr2A:97969596-97969868	97969752	-	-	-	-	-	-	TraesCS2A02G150200	Meiosis arrest female protein 1
Merged-chr2A-192566436-2	chr2A:192566099-192566642	Intergenic	18591	TraesCS2A02G231300LC.1	1&2	rep-1_peak_354	rep-2_peak_162	rep-1_peak_354	4.95476	6.54878	2.83485	chr2A:192566099-192566608	192566155	rep-2_peak_162	4.72099	6.09926	2.37418	chr2A:192566398-192566642	192566528	TraesCS2A02G231300LC	Eukaryotic translation initiation factor 3 subunit H
Merged-chrUn-421778737-1	chrUn:421778602-421778873	Intergenic	-47547	TraesCSU02G612800LC.1	1	rep-1_peak_2646	-	rep-1_peak_2646	5.66258	7.83872	3.85159	chrUn:421778602-421778873	421778649	-	-	-	-	-	-	TraesCSU02G612800LC	Reticulon family protein
Merged-chr7A-424821485-2	chr7A:424821321-424821642	Intergenic	-13644	TraesCS7A02G442300LC.1	1&2	rep-1_peak_2100	rep-2_peak_1225	rep-1_peak_2100	5.48744	7.49585	3.59259	chr7A:424821377-424821642	424821561	rep-2_peak_1225	5.6519	7.81734	3.75283	chr7A:424821321-424821600	424821469	TraesCS7A02G442300LC	RNA-directed DNA polymerase (reverse transcriptase)-related family protein
Merged-chr1B-659237591-1	chr1B:659237462-659237720	Intergenic	-48364	TraesCS1B02G435100.1	1	rep-1_peak_232	-	rep-1_peak_232	3.29343	24.4442	18.9708	chr1B:659237462-659237720	659237605	-	-	-	-	-	-	TraesCS1B02G435100	RADIALIS-like transcription factor
Merged-chr7D-251978789-1	chr7D:251978654-251978925	Intergenic	-47941	TraesCS7D02G268000.1	1	rep-1_peak_2347	-	rep-1_peak_2347	6.3704	9.1793	4.97278	chr7D:251978654-251978925	251978786	-	-	-	-	-	-	TraesCS7D02G268000	7SK snRNA methylphosphate capping enzyme
Merged-chr4A-183807431-1	chr4A:183807169-183807694	Intergenic	-44542	TraesCS4A02G154900LC.1	1	rep-1_peak_1105	-	rep-1_peak_1105	4.51484	5.72579	2.17568	chr4A:183807169-183807694	183807673	-	-	-	-	-	-	TraesCS4A02G154900LC	Leucine-rich repeat protein kinase family protein
Merged-chr5D-323331914-1	chr5D:323331776-323332053	Intergenic	140449	TraesCS5D02G287200LC.1	1	rep-1_peak_1699	-	rep-1_peak_1699	5.15981	6.89164	3.07422	chr5D:323331776-323332053	323331936	-	-	-	-	-	-	TraesCS5D02G287200LC	Histone-lysine N-methyltransferase ASH1L
Merged-chr3B-341990541-1	chr3B:341990402-341990681	Intergenic	29500	TraesCS3B02G347900LC.1	1	rep-1_peak_894	-	rep-1_peak_894	4.78084	6.23855	2.59416	chr3B:341990402-341990681	341990475	-	-	-	-	-	-	TraesCS3B02G347900LC	HAT dimerization domain-containing protein
Merged-chr3B-439924391-1	chr3B:439924260-439924523	Intergenic	61690	TraesCS3B02G427600LC.1	2	-	rep-2_peak_487	-	-	-	-	-	-	rep-2_peak_487	5.8651	8.25693	4.09877	chr3B:439924260-439924523	439924343	TraesCS3B02G427600LC	Purple acid phosphatase 16
Merged-chr3D-337616630-1	chr3D:337616481-337616780	Intergenic	51008	TraesCS3D02G332000LC.1	1	rep-1_peak_1014	-	rep-1_peak_1014	6.44977	9.36949	5.12745	chr3D:337616481-337616780	337616622	-	-	-	-	-	-	TraesCS3D02G332000LC	vacuolar protein sorting-associated protein, putative (DUF1162)
Merged-chr1A-540104886-1	chr1A:540104758-540105015	Intergenic	19918	TraesCS1A02G357700.1	1	rep-1_peak_103	-	rep-1_peak_103	5.15981	6.89164	3.07422	chr1A:540104758-540105015	540104799	-	-	-	-	-	-	TraesCS1A02G357700	Bifunctional inhibitor/lipid-transfer protein/seed storage 2S albumin superfamily protein
Merged-chr7A-616549016-1	chr7A:616548894-616549139	Intergenic	4310	TraesCS7A02G423800.1	1	rep-1_peak_2138	-	rep-1_peak_2138	4.2839	5.61211	2.12712	chr7A:616548894-616549139	616549104	-	-	-	-	-	-	TraesCS7A02G423800	Homeobox protein, putative
Merged-chr1B-72472124-1	chr1B:72471983-72472266	Intergenic	-224184	TraesCS1B02G086500.1	1	rep-1_peak_128	-	rep-1_peak_128	5.66258	7.83872	3.85159	chr1B:72471983-72472266	72472145	-	-	-	-	-	-	TraesCS1B02G086500	Peptide methionine sulfoxide reductase MsrB
Merged-chr3B-491943470-1	chr3B:491943345-491943595	Intergenic	-121554	TraesCS3B02G474200LC.1	1	rep-1_peak_919	-	rep-1_peak_919	4.51484	5.72579	2.17568	chr3B:491943345-491943595	491943466	-	-	-	-	-	-	TraesCS3B02G474200LC	4-hydroxy-tetrahydrodipicolinate synthase
Merged-chr3D-476671806-1	chr3D:476671666-476671946	Intergenic	-61204	TraesCS3D02G362300.4	2	-	rep-2_peak_560	-	-	-	-	-	-	rep-2_peak_560	6.74428	9.91288	5.47827	chr3D:476671666-476671946	476671773	TraesCS3D02G362300	E3 ubiquitin-protein ligase BRE1-like 1
Merged-chr4A-112615797-1	chr4A:112615668-112615926	Intergenic	22968	TraesCS4A02G106400LC.1	1	rep-1_peak_1088	-	rep-1_peak_1088	6.49909	9.45872	5.20486	chr4A:112615668-112615926	112615829	-	-	-	-	-	-	TraesCS4A02G106400LC	RNA-directed DNA polymerase (Reverse transcriptase)-related family protein
Merged-chr7B-517855838-1	chr7B:517855714-517855962	Intergenic	4161	TraesCS7B02G485800LC.2	1	rep-1_peak_2272	-	rep-1_peak_2272	4.75989	6.57508	2.84527	chr7B:517855714-517855962	517855816	-	-	-	-	-	-	TraesCS7B02G485800LC	Peptide transporter
Merged-chr6B-521408744-1	chr6B:521408616-521408873	Intergenic	-41527	TraesCS6B02G543400LC.1	1	rep-1_peak_1932	-	rep-1_peak_1932	6.0347	10.5083	6.12432	chr6B:521408616-521408873	521408801	-	-	-	-	-	-	TraesCS6B02G543400LC	Actin cross-linking protein
Merged-chr4A-665583064-1	chr4A:665582838-665583291	Intergenic	-18399	TraesCS4A02G387800.1	1	rep-1_peak_1194	-	rep-1_peak_1194	2.53239	7.05159	3.21208	chr4A:665582838-665583291	665583238	-	-	-	-	-	-	TraesCS4A02G387800	Pentatricopeptide repeat-containing protein
Merged-chrUn-133321177-1	chrUn:133321055-133321299	Intergenic	291921	TraesCSU02G221200LC.1	1	rep-1_peak_2457	-	rep-1_peak_2457	4.39412	12.2089	7.60513	chrUn:133321055-133321299	133321166	-	-	-	-	-	-	TraesCSU02G221200LC	Transposon Ty3-I Gag-Pol polyprotein
Merged-chr2A-593985818-1	chr2A:593985695-593985942	Intergenic	-88380	TraesCS2A02G504200LC.1	1	rep-1_peak_451	-	rep-1_peak_451	6.24653	12.439	7.81525	chr2A:593985695-593985942	593985772	-	-	-	-	-	-	TraesCS2A02G504200LC	1-deoxy-D-xylulose-5-phosphate synthase
Merged-chr5B-64578552-1	chr5B:64578419-64578685	Intergenic	53700	TraesCS5B02G058900.1	1	rep-1_peak_1539	-	rep-1_peak_1539	3.99763	6.6356	2.89755	chr5B:64578419-64578685	64578571	-	-	-	-	-	-	TraesCS5B02G058900	NBS-LRR disease resistance protein
Merged-chr3B-656640290-1	chr3B:656640160-656640421	Intergenic	-34349	TraesCS3B02G608600LC.1	1	rep-1_peak_940	-	rep-1_peak_940	5.80479	8.10794	4.07235	chr3B:656640160-656640421	656640285	-	-	-	-	-	-	TraesCS3B02G608600LC	Transposon protein, putative, CACTA, En/Spm sub-class
Merged-chr1B-134838314-1	chr1B:134838186-134838442	Intergenic	114729	TraesCS1B02G115000.1	1	rep-1_peak_135	-	rep-1_peak_135	4.92395	20.6395	15.3678	chr1B:134838186-134838442	134838290	-	-	-	-	-	-	TraesCS1B02G115000	Peroxidase
Merged-chrUn-414303622-1	chrUn:414303489-414303755	Intergenic	-36207	TraesCSU02G603500LC.1	2	-	rep-2_peak_1553	-	-	-	-	-	-	rep-2_peak_1553	3.80341	8.59382	4.36581	chrUn:414303489-414303755	414303643	TraesCSU02G603500LC	ATP-dependent RNA helicase, putative
Merged-chr4A-663751800-1	chr4A:663751669-663751932	Intergenic	-53452	TraesCS4A02G574200LC.1	2	-	rep-2_peak_651	-	-	-	-	-	-	rep-2_peak_651	3.75305	5.22124	1.75368	chr4A:663751669-663751932	663751763	TraesCS4A02G574200LC	Glutathione S-transferase T3
Merged-chr1D-271966141-1	chr1D:271966019-271966263	Intergenic	103521	TraesCS1D02G300600LC.1	1	rep-1_peak_280	-	rep-1_peak_280	3.65504	17.7115	12.6237	chr1D:271966019-271966263	271966131	-	-	-	-	-	-	TraesCS1D02G300600LC	Zinc finger protein 136
Merged-chrUn-350516124-1	chrUn:350515906-350516343	Intergenic	30245	TraesCSU02G496900LC.1	1	rep-1_peak_2571	-	rep-1_peak_2571	2.74113	15.0739	10.1899	chrUn:350515906-350516343	350516246	-	-	-	-	-	-	TraesCSU02G496900LC	30S ribosomal protein S15
Merged-chr5B-68018771-1	chr5B:68018633-68018909	Intergenic	-7627	TraesCS5B02G090600LC.1	2	-	rep-2_peak_876	-	-	-	-	-	-	rep-2_peak_876	6.37038	9.22725	4.91052	chr5B:68018633-68018909	68018759	TraesCS5B02G090600LC	Retrotransposon protein, putative, Ty1-copia subclass
Merged-chrUn-341008049-1	chrUn:341007913-341008186	Intergenic	10087	TraesCSU02G477600LC.1	1	rep-1_peak_2564	-	rep-1_peak_2564	5.71187	8.61936	4.50241	chrUn:341007913-341008186	341008015	-	-	-	-	-	-	TraesCSU02G477600LC	NADH dehydrogenase subunit 5
Merged-chr3A-187625030-1	chr3A:187624887-187625174	Intergenic	176848	TraesCS3A02G221500LC.1	2	-	rep-2_peak_403	-	-	-	-	-	-	rep-2_peak_403	2.09643	56.9841	50.432	chr3A:187624887-187625174	187625011	TraesCS3A02G221500LC	LINE-1 reverse transcriptase
Merged-chrUn-355190941-1	chrUn:355190819-355191064	Intergenic	-12509	TraesCSU02G505900LC.1	2	-	rep-2_peak_1525	-	-	-	-	-	-	rep-2_peak_1525	3.48646	7.29217	3.33381	chrUn:355190819-355191064	355191016	TraesCSU02G505900LC	Disease resistance protein RPM1
Merged-chr2D-424323126-1	chr2D:424322993-424323259	Intergenic	-69199	TraesCS2D02G429400LC.1	1	rep-1_peak_682	-	rep-1_peak_682	5.71187	8.61936	4.50241	chr2D:424322993-424323259	424323078	-	-	-	-	-	-	TraesCS2D02G429400LC	Transposase
Merged-chrUn-383477038-1	chrUn:383476864-383477212	Intergenic	14966	TraesCSU02G553500LC.1	2	-	rep-2_peak_1539	-	-	-	-	-	-	rep-2_peak_1539	4.56277	5.81097	2.18856	chrUn:383476864-383477212	383476956	TraesCSU02G553500LC	LINE-1 reverse transcriptase like
Merged-chr2B-162277255-1	chr2B:162277127-162277384	Intergenic	171674	TraesCS2B02G187200.1	1	rep-1_peak_513	-	rep-1_peak_513	6.3704	9.1793	4.97278	chr2B:162277127-162277384	162277209	-	-	-	-	-	-	TraesCS2B02G187200	Trehalose 6-phosphate phosphatase
Merged-chr6A-441675556-1	chr6A:441675412-441675700	Intergenic	53397	TraesCS6A02G407500LC.1	1	rep-1_peak_1809	-	rep-1_peak_1809	5.15981	6.89164	3.07422	chr6A:441675412-441675700	441675450	-	-	-	-	-	-	TraesCS6A02G407500LC	BAG family molecular chaperone regulator 7
Merged-chr7D-149804872-1	chr7D:149804749-149804995	Intergenic	-8077	TraesCS7D02G238800LC.1	1	rep-1_peak_2328	-	rep-1_peak_2328	5.95105	8.72327	4.5873	chr7D:149804749-149804995	149804853	-	-	-	-	-	-	TraesCS7D02G238800LC	Retrovirus-related Pol polyprotein from transposon TNT 1-94
Merged-chr2B-202474492-1	chr2B:202474357-202474628	Intergenic	-7614	TraesCS2B02G216400.1	2	-	rep-2_peak_252	-	-	-	-	-	-	rep-2_peak_252	6.06985	8.59462	4.36581	chr2B:202474357-202474628	202474513	TraesCS2B02G216400	Aldehyde dehydrogenase
Merged-chr4A-711430936-1	chr4A:711430755-711431117	Intergenic	-107222	TraesCS4A02G657400LC.1	2	-	rep-2_peak_675	-	-	-	-	-	-	rep-2_peak_675	6.06985	8.59462	4.36581	chr4A:711430755-711431117	711430895	TraesCS4A02G657400LC	E3 ubiquitin-protein ligase SINA-like 10
Merged-chr2D-142529545-1	chr2D:142529412-142529678	Intergenic	-7146	TraesCS2D02G196000.1	1	rep-1_peak_639	-	rep-1_peak_639	5.80479	8.10794	4.07235	chr2D:142529412-142529678	142529547	-	-	-	-	-	-	TraesCS2D02G196000	myb domain protein 65
Merged-chr2B-144386048-1	chr2B:144385918-144386179	Intergenic	13627	TraesCS2B02G238500LC.1	2	-	rep-2_peak_247	-	-	-	-	-	-	rep-2_peak_247	6.42446	9.50535	5.14571	chr2B:144385918-144386179	144386082	TraesCS2B02G238500LC	50S ribosomal protein L11-1
Merged-chr2B-797901685-1	chr2B:797901506-797901865	Intergenic	-8106	TraesCS2B02G928200LC.1	1	rep-1_peak_610	-	rep-1_peak_610	5.80479	8.10794	4.07235	chr2B:797901506-797901865	797901753	-	-	-	-	-	-	TraesCS2B02G928200LC	Ral GTPase-activating protein subunit alpha-1
Merged-chr7D-40984258-1	chr7D:40984129-40984388	Intergenic	-66025	TraesCS7D02G091900LC.1	1	rep-1_peak_2313	-	rep-1_peak_2313	4.51484	5.72579	2.17568	chr7D:40984129-40984388	40984300	-	-	-	-	-	-	TraesCS7D02G091900LC	Angiotensin-converting enzyme-related protein
Merged-chrUn-405659193-1	chrUn:405659053-405659334	Intergenic	-7927	TraesCSU02G259000.1	1	rep-1_peak_2627	-	rep-1_peak_2627	4.2839	5.61211	2.12712	chrUn:405659053-405659334	405659194	-	-	-	-	-	-	TraesCSU02G259000	Leucine-rich repeat receptor-like protein kinase family protein
Merged-chr1A-465959591-1	chr1A:465959469-465959714	Intergenic	8449	TraesCS1A02G412000LC.1	2	-	rep-2_peak_47	-	-	-	-	-	-	rep-2_peak_47	6.59823	9.65187	5.26088	chr1A:465959469-465959714	465959562	TraesCS1A02G412000LC	AP-3 complex subunit mu
Merged-chr5A-436665642-2	chr5A:436665480-436665788	Intergenic	-31547	TraesCS5A02G220000.1	1&2	rep-1_peak_1490	rep-2_peak_842	rep-1_peak_1490	6.18786	9.69437	5.40304	chr5A:436665480-436665788	436665665	rep-2_peak_842	4.57904	6.07273	2.37418	chr5A:436665516-436665787	436665586	TraesCS5A02G220000	Eukaryotic translation initiation factor 3 subunit C
Merged-chr7B-316573780-1	chr7B:316573657-316573904	Intergenic	145417	TraesCS7B02G328000LC.1	2	-	rep-2_peak_1315	-	-	-	-	-	-	rep-2_peak_1315	6.06985	8.59462	4.36581	chr7B:316573657-316573904	316573791	TraesCS7B02G328000LC	Polynucleotidyl transferase, ribonuclease H-like superfamily protein
Merged-chrUn-272378657-1	chrUn:272378477-272378838	Intergenic	80599	TraesCSU02G341200LC.1	1	rep-1_peak_2526	-	rep-1_peak_2526	2.77757	8.64589	4.5253	chrUn:272378477-272378838	272378609	-	-	-	-	-	-	TraesCSU02G341200LC	Pentatricopeptide repeat-containing protein
Merged-chr4A-343875259-1	chr4A:343875120-343875398	Intergenic	11093	TraesCS4A02G250400LC.1	1	rep-1_peak_1122	-	rep-1_peak_1122	3.74792	5.44391	1.99251	chr4A:343875120-343875398	343875247	-	-	-	-	-	-	TraesCS4A02G250400LC	Transposon Ty3-G Gag-Pol polyprotein
Merged-chr6D-41797532-1	chr6D:41797393-41797672	Intergenic	-72124	TraesCS6D02G077600.2	2	-	rep-2_peak_1147	-	-	-	-	-	-	rep-2_peak_1147	5.60489	7.72402	3.66784	chr6D:41797393-41797672	41797607	TraesCS6D02G077600	Poly(RC)-binding protein, putative
Merged-chr1D-342659093-1	chr1D:342658929-342659258	Intergenic	-165204	TraesCS1D02G353400LC.1	2	-	rep-2_peak_139	-	-	-	-	-	-	rep-2_peak_139	6.06985	8.59462	4.36581	chr1D:342658929-342659258	342659018	TraesCS1D02G353400LC	Branched-chain-amino-acid aminotransferase
Merged-chr4A-163610598-1	chr4A:163610470-163610727	Intergenic	158936	TraesCS4A02G139500LC.1	1	rep-1_peak_1103	-	rep-1_peak_1103	4.75989	6.57508	2.84527	chr4A:163610470-163610727	163610595	-	-	-	-	-	-	TraesCS4A02G139500LC	Transposon TX1 uncharacterized
Merged-chr6A-574983223-1	chr6A:574983077-574983370	Intergenic	19402	TraesCS6A02G537100LC.1	2	-	rep-2_peak_1068	-	-	-	-	-	-	rep-2_peak_1068	5.39542	7.32167	3.33381	chr6A:574983077-574983370	574983313	TraesCS6A02G537100LC	F12P19.7, putative isoform 2
Merged-chr6D-268882300-1	chr6D:268882166-268882434	Intergenic	91177	TraesCS6D02G287300LC.1	1	rep-1_peak_1999	-	rep-1_peak_1999	6.3704	9.1793	4.97278	chr6D:268882166-268882434	268882250	-	-	-	-	-	-	TraesCS6D02G287300LC	Unknown protein
Merged-chr7A-736657143-1	chr7A:736656962-736657324	Intergenic	35623	TraesCS7A02G569900.1	2	-	rep-2_peak_1272	-	-	-	-	-	-	rep-2_peak_1272	2.79156	10.9269	6.36162	chr7A:736656962-736657324	736657221	TraesCS7A02G569900	Receptor protein kinase, putative
Merged-chr4A-25234880-1	chr4A:25234748-25235013	Intergenic	-19593	TraesCS4A02G029300LC.3	2	-	rep-2_peak_579	-	-	-	-	-	-	rep-2_peak_579	8.06451	12.5738	7.81376	chr4A:25234748-25235013	25234835	TraesCS4A02G029300LC	Disease resistance protein (TIR-NBS-LRR class) family
Merged-chr1B-655050693-1	chr1B:655050557-655050830	Intergenic	-11638	TraesCS1B02G728300LC.1	1	rep-1_peak_231	-	rep-1_peak_231	5.66258	7.83872	3.85159	chr1B:655050557-655050830	655050611	-	-	-	-	-	-	TraesCS1B02G728300LC	GRF zinc finger family protein
Merged-chr7A-639195781-1	chr7A:639195656-639195907	Intergenic	78111	TraesCS7A02G628400LC.1	1	rep-1_peak_2145	-	rep-1_peak_2145	4.95476	6.54878	2.83485	chr7A:639195656-639195907	639195700	-	-	-	-	-	-	TraesCS7A02G628400LC	Leucine-rich repeat protein kinase family protein
Merged-chr5A-177430932-1	chr5A:177430809-177431056	Intergenic	-162889	TraesCS5A02G106800.1	2	-	rep-2_peak_813	-	-	-	-	-	-	rep-2_peak_813	6.06985	8.59462	4.36581	chr5A:177430809-177431056	177430840	TraesCS5A02G106800	Myb/SANT-like DNA-binding domain protein
Merged-chr5D-103772415-1	chr5D:103772278-103772553	Intergenic	-117692	TraesCS5D02G130900LC.1	1	rep-1_peak_1663	-	rep-1_peak_1663	4.20758	11.956	7.38767	chr5D:103772278-103772553	103772422	-	-	-	-	-	-	TraesCS5D02G130900LC	Pathogenesis-related thaumatin family protein
Merged-chr7A-122676366-1	chr7A:122676147-122676585	Intergenic	-6849	TraesCS7A02G167400.1	1	rep-1_peak_2053	-	rep-1_peak_2053	2.52693	4.714	1.44577	chr7A:122676147-122676585	122676494	-	-	-	-	-	-	TraesCS7A02G167400	transmembrane protein
Merged-chr1A-342665908-1	chr1A:342665782-342666034	Intergenic	-67710	TraesCS1A02G189400.1	1	rep-1_peak_73	-	rep-1_peak_73	3.80791	4.69382	1.43548	chr1A:342665782-342666034	342665836	-	-	-	-	-	-	TraesCS1A02G189400	Myb/SANT-like DNA-binding domain protein
Merged-chr7D-386635758-1	chr7D:386635619-386635897	Intergenic	13525	TraesCS7D02G305000.1	2	-	rep-2_peak_1389	-	-	-	-	-	-	rep-2_peak_1389	5.39542	7.32167	3.33381	chr7D:386635619-386635897	386635755	TraesCS7D02G305000	Transferring glycosyl group transferase
Merged-chr6B-14619761-1	chr6B:14619580-14619942	promoter	-683	TraesCS6B02G029700LC.1	1	rep-1_peak_1842	-	rep-1_peak_1842	5.15981	6.89164	3.07422	chr6B:14619580-14619942	14619699	-	-	-	-	-	-	TraesCS6B02G029700LC	Retrotransposon protein, putative, Ty1-copia subclass
Merged-chr5D-147926293-1	chr5D:147926170-147926416	Intergenic	-203291	TraesCS5D02G161500LC.1	2	-	rep-2_peak_962	-	-	-	-	-	-	rep-2_peak_962	6.14135	11.4548	6.8193	chr5D:147926170-147926416	147926292	TraesCS5D02G161500LC	general regulatory factor 2
Merged-chr1B-29852525-1	chr1B:29852399-29852651	Intergenic	29300	TraesCS1B02G049900.1	1	rep-1_peak_114	-	rep-1_peak_114	2.82009	5.71226	2.17568	chr1B:29852399-29852651	29852432	-	-	-	-	-	-	TraesCS1B02G049900	Disease resistance protein
Merged-chr4A-400729158-1	chr4A:400729013-400729303	Intergenic	31771	TraesCS4A02G166200.2	2	-	rep-2_peak_611	-	-	-	-	-	-	rep-2_peak_611	4.72099	6.09926	2.37418	chr4A:400729013-400729303	400729135	TraesCS4A02G166200	Beta-adaptin-like protein
Merged-chr6D-388017449-1	chr6D:388017327-388017571	Intergenic	-79603	TraesCS6D02G280200.2	2	-	rep-2_peak_1172	-	-	-	-	-	-	rep-2_peak_1172	4.169	5.16423	1.70949	chr6D:388017327-388017571	388017410	TraesCS6D02G280200	Dentin sialophosphoprotein-related, putative isoform 1
Merged-chr4B-567488249-1	chr4B:567488122-567488376	Intergenic	-17599	TraesCS4B02G284200.1	2	-	rep-2_peak_739	-	-	-	-	-	-	rep-2_peak_739	4.72099	6.09926	2.37418	chr4B:567488122-567488376	567488201	TraesCS4B02G284200	Pumilio
Merged-chr6B-261425090-1	chr6B:261424905-261425275	Intergenic	-13737	TraesCS6B02G331900LC.1	2	-	rep-2_peak_1107	-	-	-	-	-	-	rep-2_peak_1107	6.06985	8.59462	4.36581	chr6B:261424905-261425275	261425098	TraesCS6B02G331900LC	DNA-directed RNA polymerase subunit beta
Merged-chr7A-543215545-1	chr7A:543215345-543215745	Intergenic	88661	TraesCS7A02G527800LC.1	2	-	rep-2_peak_1245	-	-	-	-	-	-	rep-2_peak_1245	5.91216	8.30224	4.13384	chr7A:543215345-543215745	543215442	TraesCS7A02G527800LC	50S ribosomal protein L25
Merged-chrUn-381420693-1	chrUn:381420514-381420873	Intergenic	-4788	TraesCSU02G249900.1	1	rep-1_peak_2605	-	rep-1_peak_2605	2.28586	5.56524	2.10104	chrUn:381420514-381420873	381420601	-	-	-	-	-	-	TraesCSU02G249900	Tryptophan decarboxylase
Merged-chr5B-431732378-1	chr5B:431732252-431732504	Intergenic	-36898	TraesCS5B02G396900LC.1	2	-	rep-2_peak_917	-	-	-	-	-	-	rep-2_peak_917	6.59823	9.65187	5.26088	chr5B:431732252-431732504	431732292	TraesCS5B02G396900LC	AP2/B3-like transcriptional factor family protein
Merged-chr7B-225747162-1	chr7B:225747038-225747287	Intergenic	-234421	TraesCS7B02G163600.1	2	-	rep-2_peak_1298	-	-	-	-	-	-	rep-2_peak_1298	6.06985	8.59462	4.36581	chr7B:225747038-225747287	225747216	TraesCS7B02G163600	S-acyltransferase
Merged-chr7D-240417173-1	chr7D:240417046-240417301	Intergenic	-360501	TraesCS7D02G262200.1	2	-	rep-2_peak_1378	-	-	-	-	-	-	rep-2_peak_1378	4.07026	5.09821	1.65095	chr7D:240417046-240417301	240417054	TraesCS7D02G262200	Nodulin-like / Major Facilitator Superfamily protein
Merged-chr3D-257067248-1	chr3D:257067125-257067371	Intergenic	-76987	TraesCS3D02G204800.2	2	-	rep-2_peak_544	-	-	-	-	-	-	rep-2_peak_544	6.74428	9.91288	5.47827	chr3D:257067125-257067371	257067228	TraesCS3D02G204800	Mitochondrial carrier protein, expressed
Merged-chr5A-460961747-1	chr5A:460961416-460962079	Intergenic	30608	TraesCS5A02G369100LC.1	1	rep-1_peak_1493	-	rep-1_peak_1493	6.49909	9.45872	5.20486	chr5A:460961416-460962079	460961950	-	-	-	-	-	-	TraesCS5A02G369100LC	Retrotransposon protein, putative, LINE subclass
Merged-chr2A-438459470-1	chr2A:438459347-438459594	Intergenic	-61381	TraesCS2A02G389900LC.1	1	rep-1_peak_418	-	rep-1_peak_418	5.06625	6.72644	2.96001	chr2A:438459347-438459594	438459390	-	-	-	-	-	-	TraesCS2A02G389900LC	Retrovirus-related Pol polyprotein LINE-1
Merged-chr5B-508577311-1	chr5B:508577184-508577438	Intergenic	-19376	TraesCS5B02G492800LC.1	1	rep-1_peak_1617	-	rep-1_peak_1617	3.77169	5.02901	1.70356	chr5B:508577184-508577438	508577273	-	-	-	-	-	-	TraesCS5B02G492800LC	CCA-adding enzyme
Merged-chrUn-254961823-1	chrUn:254961690-254961957	Intergenic	45268	TraesCSU02G313600LC.1	1	rep-1_peak_2516	-	rep-1_peak_2516	4.06025	6.2211	2.58369	chrUn:254961690-254961957	254961878	-	-	-	-	-	-	TraesCSU02G313600LC	Retrotransposon protein, putative, unclassified
Merged-chr6B-141036455-1	chr6B:141036312-141036599	Intergenic	19469	TraesCS6B02G141700.1	1	rep-1_peak_1862	-	rep-1_peak_1862	2.13263	13.0685	8.37943	chr6B:141036312-141036599	141036409	-	-	-	-	-	-	TraesCS6B02G141700	NH(3)-dependent NAD(+) synthetase
Merged-chr4A-705938802-1	chr4A:705938663-705938942	Intergenic	15337	TraesCS4A02G436200.1	1	rep-1_peak_1214	-	rep-1_peak_1214	4.53667	14.5341	9.69898	chr4A:705938663-705938942	705938845	-	-	-	-	-	-	TraesCS4A02G436200	Chalcone synthase
Merged-chr2D-42831204-1	chr2D:42831082-42831326	Intergenic	-21696	TraesCS2D02G090600.1	1	rep-1_peak_617	-	rep-1_peak_617	3.72601	16.3324	11.3494	chr2D:42831082-42831326	42831180	-	-	-	-	-	-	TraesCS2D02G090600	rRNA N-glycosidase
Merged-chr3B-236384296-1	chr3B:236384167-236384426	Intergenic	-21584	TraesCS3B02G202400.1	1	rep-1_peak_882	-	rep-1_peak_882	6.18786	9.69437	5.40304	chr3B:236384167-236384426	236384304	-	-	-	-	-	-	TraesCS3B02G202400	Zinc knuckle family protein
Merged-chr2A-771767211-1	chr2A:771767069-771767354	Intergenic	-5327	TraesCS2A02G578500.1	1	rep-1_peak_485	-	rep-1_peak_485	4.32712	8.99689	4.82647	chr2A:771767069-771767354	771767227	-	-	-	-	-	-	TraesCS2A02G578500	Cysteine proteinase inhibitor
Merged-chrUn-312264712-1	chrUn:312264536-312264888	Intergenic	13846	TraesCSU02G210181.1	2	-	rep-2_peak_1505	-	-	-	-	-	-	rep-2_peak_1505	3.67615	4.67434	1.382	chrUn:312264536-312264888	312264798	TraesCSU02G210181	Omega-gliadin protein
Merged-chr7B-469203345-1	chr7B:469203145-469203545	Intergenic	-239351	TraesCS7B02G444300LC.1	1	rep-1_peak_2265	-	rep-1_peak_2265	3.07482	5.83272	2.2618	chr7B:469203145-469203545	469203492	-	-	-	-	-	-	TraesCS7B02G444300LC	Endonuclease/exonuclease/phosphatase family protein
Merged-chr4A-264746730-1	chr4A:264746572-264746889	Intergenic	-67374	TraesCS4A02G196700LC.1	1	rep-1_peak_1110	-	rep-1_peak_1110	4.78084	6.23855	2.59416	chr4A:264746572-264746889	264746692	-	-	-	-	-	-	TraesCS4A02G196700LC	Transposon Ty3-I Gag-Pol polyprotein
Merged-chr3A-692572315-1	chr3A:692572157-692572473	promoter	123	TraesCS3A02G604300LC.1	2	-	rep-2_peak_448	-	-	-	-	-	-	rep-2_peak_448	4.90153	7.32847	3.33381	chr3A:692572157-692572473	692572201	TraesCS3A02G604300LC	Ribosomal protein L36
Merged-chr1B-411641895-1	chr1B:411641768-411642022	Intergenic	-67494	TraesCS1B02G229200.1	1	rep-1_peak_189	-	rep-1_peak_189	3.80791	4.69382	1.43548	chr1B:411641768-411642022	411641952	-	-	-	-	-	-	TraesCS1B02G229200	Casein kinase II subunit beta
Merged-chr3A-156093106-1	chr3A:156092953-156093259	Intergenic	-31480	TraesCS3A02G158300.1	1	rep-1_peak_752	-	rep-1_peak_752	5.66258	7.83872	3.85159	chr3A:156092953-156093259	156093192	-	-	-	-	-	-	TraesCS3A02G158300	Heme-binding protein, putative
Merged-chr6D-51836317-1	chr6D:51836176-51836459	Intergenic	-57260	TraesCS6D02G086300.1	2	-	rep-2_peak_1149	-	-	-	-	-	-	rep-2_peak_1149	4.52774	5.74862	2.13709	chr6D:51836176-51836459	51836357	TraesCS6D02G086300	RING/U-box superfamily protein
Merged-chrUn-353469360-1	chrUn:353469218-353469503	Intergenic	-24258	TraesCSU02G238100.1	1	rep-1_peak_2575	-	rep-1_peak_2575	3.37639	18.7457	13.5897	chrUn:353469218-353469503	353469312	-	-	-	-	-	-	TraesCSU02G238100	DNA-directed RNA polymerase subunit beta
Merged-chr5D-36930936-1	chr5D:36930792-36931081	Intergenic	-35417	TraesCS5D02G059000LC.1	2	-	rep-2_peak_957	-	-	-	-	-	-	rep-2_peak_957	4.07026	5.09821	1.65095	chr5D:36930792-36931081	36931013	TraesCS5D02G059000LC	Erythronate-4-phosphate dehydrogenase
Merged-chr6B-14702811-1	chr6B:14702664-14702959	Intergenic	17242	TraesCS6B02G029800LC.1	2	-	rep-2_peak_1078	-	-	-	-	-	-	rep-2_peak_1078	6.06985	8.59462	4.36581	chr6B:14702664-14702959	14702882	TraesCS6B02G029800LC	Kinase family protein
Merged-chr1B-59676805-1	chr1B:59676682-59676929	Intergenic	42468	TraesCS1B02G077200.1	2	-	rep-2_peak_65	-	-	-	-	-	-	rep-2_peak_65	6.06985	8.59462	4.36581	chr1B:59676682-59676929	59676787	TraesCS1B02G077200	Histidine amino acid transporter
Merged-chr2B-606937310-1	chr2B:606937183-606937437	Intergenic	-111407	TraesCS2B02G421600.1	1	rep-1_peak_582	-	rep-1_peak_582	4.37257	7.02963	3.19191	chr2B:606937183-606937437	606937217	-	-	-	-	-	-	TraesCS2B02G421600	Sulfite reductase [NADPH] hemoprotein beta-component 2
Merged-chr6B-97282257-1	chr6B:97282134-97282380	Intergenic	-47648	TraesCS6B02G163900LC.1	1	rep-1_peak_1858	-	rep-1_peak_1858	4.95476	6.54878	2.83485	chr6B:97282134-97282380	97282215	-	-	-	-	-	-	TraesCS6B02G163900LC	Retrovirus-related Pol polyprotein from transposon TNT 1-94
Merged-chr1D-249121438-1	chr1D:249121316-249121561	Intergenic	-13495	TraesCS1D02G274000LC.1	1	rep-1_peak_273	-	rep-1_peak_273	3.74792	5.44391	1.99251	chr1D:249121316-249121561	249121546	-	-	-	-	-	-	TraesCS1D02G274000LC	Transposon protein, putative, Pong sub-class
Merged-chr7B-464450796-1	chr7B:464450675-464450918	Intergenic	-90308	TraesCS7B02G439700LC.1	1	rep-1_peak_2262	-	rep-1_peak_2262	5.12522	10.6772	6.25346	chr7B:464450675-464450918	464450817	-	-	-	-	-	-	TraesCS7B02G439700LC	chromatin remodeling 8
Merged-chr1A-187301787-1	chr1A:187301656-187301918	Intergenic	-305112	TraesCS1A02G133400.2	2	-	rep-2_peak_19	-	-	-	-	-	-	rep-2_peak_19	6.39391	16.0915	11.0124	chr1A:187301656-187301918	187301813	TraesCS1A02G133400	Zinc transporter
Merged-chr6B-704211946-2	chr6B:704211806-704212089	Intergenic	21915	TraesCS6B02G780600LC.1	1&2	rep-1_peak_1966	rep-2_peak_1146	rep-1_peak_1966	5.50056	26.3873	20.8244	chr6B:704211807-704212089	704211940	rep-2_peak_1146	4.38889	18.3714	13.1254	chr6B:704211806-704212084	704211912	TraesCS6B02G780600LC	Ribonuclease H-like superfamily protein
Merged-chr7B-103719720-1	chr7B:103719597-103719843	Intergenic	19503	TraesCS7B02G088600.1	1	rep-1_peak_2179	-	rep-1_peak_2179	4.95476	6.54878	2.83485	chr7B:103719597-103719843	103719781	-	-	-	-	-	-	TraesCS7B02G088600	Heat-shock protein, putative
Merged-chr2D-320891696-1	chr2D:320891560-320891832	Intergenic	-208718	TraesCS2D02G343600LC.1	1	rep-1_peak_663	-	rep-1_peak_663	5.80479	8.10794	4.07235	chr2D:320891560-320891832	320891707	-	-	-	-	-	-	TraesCS2D02G343600LC	Protein unc-93 homolog A
Merged-chr7B-389391945-1	chr7B:389391821-389392070	Intergenic	36741	TraesCS7B02G384100LC.1	1	rep-1_peak_2246	-	rep-1_peak_2246	5.15981	6.89164	3.07422	chr7B:389391821-389392070	389391910	-	-	-	-	-	-	TraesCS7B02G384100LC	NAC domain protein
Merged-chr4B-465054112-1	chr4B:465053975-465054250	Intergenic	23251	TraesCS4B02G385800LC.1	1	rep-1_peak_1312	-	rep-1_peak_1312	5.06625	6.72644	2.96001	chr4B:465053975-465054250	465054206	-	-	-	-	-	-	TraesCS4B02G385800LC	Staphopain B
Merged-chr2D-554892687-1	chr2D:554892532-554892842	Intergenic	141697	TraesCS2D02G552000LC.1	1	rep-1_peak_702	-	rep-1_peak_702	4.94529	11.3345	6.83341	chr2D:554892532-554892842	554892623	-	-	-	-	-	-	TraesCS2D02G552000LC	CBL-interacting protein kinase 5
Merged-chr3A-530512311-1	chr3A:530512172-530512450	Intergenic	-14631	TraesCS3A02G426100LC.1	1	rep-1_peak_817	-	rep-1_peak_817	6.92325	10.2571	5.8979	chr3A:530512172-530512450	530512369	-	-	-	-	-	-	TraesCS3A02G426100LC	UPF0296 protein tsl2331
Merged-chr2A-1031927-1	chr2A:1031802-1032053	Intergenic	70911	TraesCS2A02G002200LC.1	1	rep-1_peak_311	-	rep-1_peak_311	4.4711	5.64888	2.16092	chr2A:1031802-1032053	1031967	-	-	-	-	-	-	TraesCS2A02G002200LC	Retrovirus-related pol polyprotein from transposon tnt 1-94
Merged-chr1D-24162483-1	chr1D:24162345-24162622	Intergenic	-3751	TraesCS1D02G044900.1	2	-	rep-2_peak_111	-	-	-	-	-	-	rep-2_peak_111	6.27547	9.0593	4.76527	chr1D:24162345-24162622	24162466	TraesCS1D02G044900	DUF674 family protein
Merged-chrUn-389462559-1	chrUn:389462406-389462713	Intergenic	-16595	TraesCSU02G253300.1	2	-	rep-2_peak_1541	-	-	-	-	-	-	rep-2_peak_1541	4.09423	6.02075	2.37192	chrUn:389462406-389462713	389462534	TraesCSU02G253300	50S ribosomal protein L23
Merged-chr6B-383324363-1	chr6B:383324208-383324519	promoter	-1471	TraesCS6B02G424000LC.1	2	-	rep-2_peak_1118	-	-	-	-	-	-	rep-2_peak_1118	6.4682	9.40276	5.05457	chr6B:383324208-383324519	383324370	TraesCS6B02G424000LC	Transposon protein, putative, CACTA, En/Spm sub-class, expressed
Merged-chr3A-375313062-1	chr3A:375312931-375313194	Intergenic	-159743	TraesCS3A02G318800LC.1	2	-	rep-2_peak_416	-	-	-	-	-	-	rep-2_peak_416	5.69969	7.91349	3.82689	chr3A:375312931-375313194	375313068	TraesCS3A02G318800LC	Cobalt-precorrin-5B C(1)-methyltransferase
Merged-chr6D-291855309-1	chr6D:291855155-291855464	Intergenic	61158	TraesCS6D02G206000.1	1	rep-1_peak_2006	-	rep-1_peak_2006	5.15981	6.89164	3.07422	chr6D:291855155-291855464	291855246	-	-	-	-	-	-	TraesCS6D02G206000	Receptor-kinase, putative
Merged-chr4B-503489542-1	chr4B:503489396-503489689	Intergenic	-50217	TraesCS4B02G419500LC.1	1	rep-1_peak_1316	-	rep-1_peak_1316	8.3847	13.3867	8.66317	chr4B:503489396-503489689	503489595	-	-	-	-	-	-	TraesCS4B02G419500LC	Retrovirus-related Pol polyprotein from transposon TNT 1-94
Merged-chr7A-506753643-2	chr7A:506753379-506753891	Intergenic	-67416	TraesCS7A02G344600.1	1&2	rep-1_peak_2116	rep-2_peak_1240	rep-1_peak_2116	6.18786	9.69437	5.40304	chr7A:506753379-506753718	506753554	rep-2_peak_1240	5.08782	7.09208	3.16772	chr7A:506753585-506753891	506753708	TraesCS7A02G344600	Photolyase/blue-light receptor 2
Merged-chr4B-139435997-1	chr4B:139435871-139436124	Intergenic	-36118	TraesCS4B02G151500LC.1	1	rep-1_peak_1267	-	rep-1_peak_1267	5.90083	8.28156	4.2138	chr4B:139435871-139436124	139435922	-	-	-	-	-	-	TraesCS4B02G151500LC	Peroxidase
Merged-chr5A-327854258-1	chr5A:327854137-327854380	Intergenic	-53539	TraesCS5A02G150000.1	1	rep-1_peak_1469	-	rep-1_peak_1469	6.17702	9.36484	5.12745	chr5A:327854137-327854380	327854259	-	-	-	-	-	-	TraesCS5A02G150000	Pentatricopeptide repeat-containing family protein
Merged-chr7A-721701856-1	chr7A:721701701-721702012	Intergenic	-2030	TraesCS7A02G545700.1	1	rep-1_peak_2156	-	rep-1_peak_2156	6.9661	10.4412	6.06469	chr7A:721701701-721702012	721701908	-	-	-	-	-	-	TraesCS7A02G545700	26S protease regulatory subunit
Merged-chr7A-708180932-1	chr7A:708180798-708181067	Intergenic	-34505	TraesCS7A02G525900.1	1	rep-1_peak_2153	-	rep-1_peak_2153	5.66258	7.83872	3.85159	chr7A:708180798-708181067	708180938	-	-	-	-	-	-	TraesCS7A02G525900	Zinc finger CCCH domain protein, putative
Merged-chr7A-707674210-1	chr7A:707674075-707674345	Intergenic	2360	TraesCS7A02G747700LC.1	2	-	rep-2_peak_1267	-	-	-	-	-	-	rep-2_peak_1267	4.72099	6.09926	2.37418	chr7A:707674075-707674345	707674161	TraesCS7A02G747700LC	Mutator-like transposase
Merged-chr4B-120625193-1	chr4B:120625061-120625326	Intergenic	-114453	TraesCS4B02G137900LC.1	1	rep-1_peak_1264	-	rep-1_peak_1264	6.55886	13.4208	8.69358	chr4B:120625061-120625326	120625137	-	-	-	-	-	-	TraesCS4B02G137900LC	Ribonuclease 3
Merged-chrUn-467517722-1	chrUn:467517596-467517849	Intergenic	-62312	TraesCSU02G658600LC.1	2	-	rep-2_peak_1587	-	-	-	-	-	-	rep-2_peak_1587	7.29416	12.1881	7.47032	chrUn:467517596-467517849	467517791	TraesCSU02G658600LC	Disease resistance protein RPM1
Merged-chr1B-686188464-1	chr1B:686188340-686188589	Intergenic	24356	TraesCS1B02G791900LC.1	1	rep-1_peak_238	-	rep-1_peak_238	4.33906	12.6577	8.00636	chr1B:686188340-686188589	686188393	-	-	-	-	-	-	TraesCS1B02G791900LC	Immunoglobulin A1 protease autotransporter
Merged-chrUn-74416618-1	chrUn:74416491-74416746	Intergenic	53228	TraesCSU02G080500.1	2	-	rep-2_peak_1438	-	-	-	-	-	-	rep-2_peak_1438	6.1517	12.6701	7.89611	chrUn:74416491-74416746	74416670	TraesCSU02G080500	DEAD box RNA helicase 1
Merged-chr7B-176179049-1	chr7B:176178923-176179175	Intergenic	-27513	TraesCS7B02G220700LC.1	1	rep-1_peak_2196	-	rep-1_peak_2196	8.67489	18.0886	12.9742	chr7B:176178923-176179175	176179046	-	-	-	-	-	-	TraesCS7B02G220700LC	UDP-3-O-acylglucosamine N-acyltransferase
Merged-chr2A-575426037-1	chr2A:575425899-575426175	Intergenic	-51834	TraesCS2A02G340300.1	1	rep-1_peak_449	-	rep-1_peak_449	5.66258	7.83872	3.85159	chr2A:575425899-575426175	575426027	-	-	-	-	-	-	TraesCS2A02G340300	glucose-6-phosphate dehydrogenase 5
Merged-chr6B-469222210-1	chr6B:469222078-469222343	Intergenic	21376	TraesCS6B02G500200LC.1	2	-	rep-2_peak_1128	-	-	-	-	-	-	rep-2_peak_1128	4.07026	5.09821	1.65095	chr6B:469222078-469222343	469222233	TraesCS6B02G500200LC	Retrotransposon protein, putative, unclassified
Merged-chr5A-91742004-1	chr5A:91741752-91742257	Intergenic	70783	TraesCS5A02G076100.1	1	rep-1_peak_1437	-	rep-1_peak_1437	6.44977	9.36949	5.12745	chr5A:91741752-91742257	91741927	-	-	-	-	-	-	TraesCS5A02G076100	TPX2 (Targeting protein for Xklp2) family protein
Merged-chr2A-675019684-1	chr2A:675019526-675019842	Intergenic	-56058	TraesCS2A02G577610LC.1	2	-	rep-2_peak_221	-	-	-	-	-	-	rep-2_peak_221	6.67314	9.77917	5.37089	chr2A:675019526-675019842	675019723	TraesCS2A02G577610LC	Protein FAR1-RELATED SEQUENCE 5
Merged-chrUn-102658608-1	chrUn:102658446-102658770	intron (TraesCSU02G197400LC.1, intron 4 of 6)	1373	TraesCSU02G197400LC.1	2	-	rep-2_peak_1443	-	-	-	-	-	-	rep-2_peak_1443	4.49307	6.40569	2.62293	chrUn:102658446-102658770	102658450	TraesCSU02G197400LC	F-box and associated interaction domains-containing protein
Merged-chrUn-141572525-1	chrUn:141572396-141572655	Intergenic	61005	TraesCSU02G226800LC.1	1	rep-1_peak_2460	-	rep-1_peak_2460	6.18786	9.69437	5.40304	chrUn:141572396-141572655	141572510	-	-	-	-	-	-	TraesCSU02G226800LC	Enoyl-[acyl-carrier-protein] reductase [NADH]
Merged-chr6B-323828434-1	chr6B:323828236-323828632	Intergenic	-88517	TraesCS6B02G383200LC.1	2	-	rep-2_peak_1112	-	-	-	-	-	-	rep-2_peak_1112	4.1152	5.35099	1.86793	chr6B:323828236-323828632	323828438	TraesCS6B02G383200LC	Ubiquitin carboxyl-terminal hydrolase 22-B
Merged-chr7A-453574702-1	chr7A:453574579-453574826	Intergenic	134584	TraesCS7A02G460900LC.1	2	-	rep-2_peak_1232	-	-	-	-	-	-	rep-2_peak_1232	7.41871	11.2722	6.66276	chr7A:453574579-453574826	453574714	TraesCS7A02G460900LC	Folliculin
Merged-chr1A-516444511-1	chr1A:516444388-516444635	Intergenic	2068	TraesCS1A02G478900LC.1	1	rep-1_peak_100	-	rep-1_peak_100	5.23588	7.57863	3.65634	chr1A:516444388-516444635	516444538	-	-	-	-	-	-	TraesCS1A02G478900LC	DNA-directed RNA polymerase subunit alpha
Merged-chr5B-622825503-1	chr5B:622825360-622825646	Intergenic	-78160	TraesCS5B02G451400.2	2	-	rep-2_peak_943	-	-	-	-	-	-	rep-2_peak_943	5.64792	7.83027	3.76286	chr5B:622825360-622825646	622825543	TraesCS5B02G451400	Argonaute protein
Merged-chr7D-44882899-2	chr7D:44882733-44883054	Intergenic	115603	TraesCS7D02G075700.1	1&2	rep-1_peak_2314	rep-2_peak_1358	rep-1_peak_2314	6.3704	9.1793	4.97278	chr7D:44882774-44883037	44882944	rep-2_peak_1358	8.76756	14.1005	9.19115	chr7D:44882733-44883054	44882925	TraesCS7D02G075700	NADH-quinone oxidoreductase subunit D
Merged-chr1A-501952167-1	chr1A:501952040-501952295	Intergenic	33118	TraesCS1A02G456500LC.1	1	rep-1_peak_97	-	rep-1_peak_97	8.3847	13.3867	8.66317	chr1A:501952040-501952295	501952118	-	-	-	-	-	-	TraesCS1A02G456500LC	Dihydroxy-acid dehydratase
Merged-chrUn-301998818-1	chrUn:301998647-301998989	Intergenic	-24161	TraesCSU02G391700LC.1	2	-	rep-2_peak_1499	-	-	-	-	-	-	rep-2_peak_1499	3.60368	7.34074	3.34307	chrUn:301998647-301998989	301998913	TraesCSU02G391700LC	Endonuclease/exonuclease/phosphatase family protein
Merged-chr7D-302108044-1	chr7D:302107894-302108194	Intergenic	77243	TraesCS7D02G368700LC.1	1	rep-1_peak_2356	-	rep-1_peak_2356	4.52603	6.72512	2.95916	chr7D:302107894-302108194	302108112	-	-	-	-	-	-	TraesCS7D02G368700LC	Transposon protein, putative, Mutator sub-class, expressed
Merged-chr6D-417938773-1	chr6D:417938651-417938896	Intergenic	-39353	TraesCS6D02G307100.1	2	-	rep-2_peak_1174	-	-	-	-	-	-	rep-2_peak_1174	5.39542	7.32167	3.33381	chr6D:417938651-417938896	417938745	TraesCS6D02G307100	Protein kinase
Merged-chr6A-455029326-1	chr6A:455029200-455029452	Intergenic	-13690	TraesCS6A02G243700.2	1	rep-1_peak_1812	-	rep-1_peak_1812	5.19928	6.96221	3.13656	chr6A:455029200-455029452	455029361	-	-	-	-	-	-	TraesCS6A02G243700	PPPDE thiol peptidase family protein, putative
Merged-chr5D-7624171-1	chr5D:7624038-7624305	Intergenic	-8959	TraesCS5D02G016100LC.1	2	-	rep-2_peak_953	-	-	-	-	-	-	rep-2_peak_953	5.39542	7.32167	3.33381	chr5D:7624038-7624305	7624120	TraesCS5D02G016100LC	Ta11-like non-LTR retrotransposon
Merged-chr4A-30766552-1	chr4A:30766338-30766767	Intergenic	1794	TraesCS4A02G035600LC.1	1	rep-1_peak_1067	-	rep-1_peak_1067	4.95476	6.54878	2.83485	chr4A:30766338-30766767	30766443	-	-	-	-	-	-	TraesCS4A02G035600LC	Proline synthase co-transcribed bacterial
Merged-chrUn-394921791-1	chrUn:394921638-394921945	Intergenic	22947	TraesCSU02G574400LC.1	1	rep-1_peak_2615	-	rep-1_peak_2615	3.77169	5.02901	1.70356	chrUn:394921638-394921945	394921670	-	-	-	-	-	-	TraesCSU02G574400LC	F-box domain containing protein, expressed
Merged-chr4A-484945975-1	chr4A:484945848-484946103	Intergenic	-56065	TraesCS4A02G331800LC.1	1	rep-1_peak_1141	-	rep-1_peak_1141	4.51484	5.72579	2.17568	chr4A:484945848-484946103	484946023	-	-	-	-	-	-	TraesCS4A02G331800LC	Photosystem II CP43 reaction center protein
Merged-chr6A-500054564-1	chr6A:500054438-500054691	Intergenic	-23430	TraesCS6A02G273900.1	1	rep-1_peak_1824	-	rep-1_peak_1824	5.15416	6.88159	3.07422	chr6A:500054438-500054691	500054499	-	-	-	-	-	-	TraesCS6A02G273900	Pentatricopeptide repeat-containing protein
Merged-chr1B-389095145-1	chr1B:389095018-389095272	promoter	-861	TraesCS1B02G214400.1	1	rep-1_peak_184	-	rep-1_peak_184	5.15981	6.89164	3.07422	chr1B:389095018-389095272	389095126	-	-	-	-	-	-	TraesCS1B02G214400	E2 ubiquitin-conjugating-like enzyme
Merged-chrUn-456381302-1	chrUn:456381180-456381425	Intergenic	5472	TraesCSU02G648100LC.1	1	rep-1_peak_2682	-	rep-1_peak_2682	3.99763	6.6356	2.89755	chrUn:456381180-456381425	456381306	-	-	-	-	-	-	TraesCSU02G648100LC	Aspartic proteinase nepenthesin-2
Merged-chr7A-143290596-1	chr7A:143290472-143290721	Intergenic	70891	TraesCS7A02G187900.1	2	-	rep-2_peak_1194	-	-	-	-	-	-	rep-2_peak_1194	6.90302	10.3293	5.84283	chr7A:143290472-143290721	143290619	TraesCS7A02G187900	Exosome complex component rrp4
Merged-chr7A-201753069-1	chr7A:201752876-201753262	Intergenic	101209	TraesCS7A02G296900LC.1	1	rep-1_peak_2067	-	rep-1_peak_2067	7.16621	13.6262	8.87525	chr7A:201752876-201753262	201753079	-	-	-	-	-	-	TraesCS7A02G296900LC	Carbohydrate deacetylase
Merged-chrUn-441471295-1	chrUn:441471155-441471436	Intergenic	10645	TraesCSU02G633000LC.1	2	-	rep-2_peak_1567	-	-	-	-	-	-	rep-2_peak_1567	6.29356	9.28638	4.95197	chrUn:441471155-441471436	441471294	TraesCSU02G633000LC	Retrotransposon protein, putative, Ty3-gypsy subclass
Merged-chr1D-6521365-1	chr1D:6521239-6521492	Intergenic	12629	TraesCS1D02G013000LC.1	1	rep-1_peak_242	-	rep-1_peak_242	4.51484	5.72579	2.17568	chr1D:6521239-6521492	6521292	-	-	-	-	-	-	TraesCS1D02G013000LC	Retrotransposon protein, putative, unclassified
Merged-chr1D-179003664-1	chr1D:179003533-179003795	Intergenic	-134463	TraesCS1D02G202100LC.1	1	rep-1_peak_261	-	rep-1_peak_261	5.66258	7.83872	3.85159	chr1D:179003533-179003795	179003641	-	-	-	-	-	-	TraesCS1D02G202100LC	Transposon Ty3-I Gag-Pol polyprotein
Merged-chr6B-329564310-1	chr6B:329564180-329564440	Intergenic	55371	TraesCS6B02G387800LC.1	1	rep-1_peak_1897	-	rep-1_peak_1897	6.73488	9.89511	5.57648	chr6B:329564180-329564440	329564288	-	-	-	-	-	-	TraesCS6B02G387800LC	cytokinin oxidase/dehydrogenase 1
Merged-chr2A-428001634-1	chr2A:428001492-428001776	Intergenic	116925	TraesCS2A02G385700LC.1	1	rep-1_peak_411	-	rep-1_peak_411	6.44977	9.36949	5.12745	chr2A:428001492-428001776	428001662	-	-	-	-	-	-	TraesCS2A02G385700LC	Retrotransposon protein, putative, unclassified
Merged-chr7A-730648256-1	chr7A:730648122-730648391	Intergenic	31047	TraesCS7A02G796700LC.1	1	rep-1_peak_2158	-	rep-1_peak_2158	7.73972	12.0121	7.43234	chr7A:730648122-730648391	730648244	-	-	-	-	-	-	TraesCS7A02G796700LC	UDP-3-O-acyl-N-acetylglucosamine deacetylase
Merged-chr2D-401749272-1	chr2D:401749148-401749397	Intergenic	-198178	TraesCS2D02G312300.1	1	rep-1_peak_676	-	rep-1_peak_676	4.51484	5.72579	2.17568	chr2D:401749148-401749397	401749371	-	-	-	-	-	-	TraesCS2D02G312300	F-box family protein
Merged-chrUn-27187476-1	chrUn:27187341-27187611	Intergenic	4885	TraesCSU02G044600LC.1	2	-	rep-2_peak_1418	-	-	-	-	-	-	rep-2_peak_1418	5.39542	7.32167	3.33381	chrUn:27187341-27187611	27187403	TraesCSU02G044600LC	F-box domain containing protein
Merged-chr2D-56634186-1	chr2D:56634033-56634340	TTS (TraesCS2D02G116200LC.1)	593	TraesCS2D02G116200LC.1	2	-	rep-2_peak_317	-	-	-	-	-	-	rep-2_peak_317	5.13196	6.91268	3.02228	chr2D:56634033-56634340	56634255	TraesCS2D02G116200LC	Transposase
Merged-chr7B-227084483-1	chr7B:227084330-227084636	Intergenic	-164554	TraesCS7B02G164500.3	2	-	rep-2_peak_1299	-	-	-	-	-	-	rep-2_peak_1299	5.02038	6.64646	2.83199	chr7B:227084330-227084636	227084468	TraesCS7B02G164500	Deoxyribodipyrimidine photo-lyase
Merged-chr3D-143808033-1	chr3D:143807911-143808155	Intergenic	-140615	TraesCS3D02G168800.1	1	rep-1_peak_977	-	rep-1_peak_977	4.52603	6.72512	2.95916	chr3D:143807911-143808155	143808102	-	-	-	-	-	-	TraesCS3D02G168800	Zinc finger CCCH domain-containing protein 4
Merged-chrUn-478537629-1	chrUn:478537496-478537762	Intergenic	30682	TraesCSU02G667600LC.1	1	rep-1_peak_2701	-	rep-1_peak_2701	7.09474	10.6721	6.24891	chrUn:478537496-478537762	478537659	-	-	-	-	-	-	TraesCSU02G667600LC	centrosomal protein of 135 kDa-like protein
Merged-chr6D-263396493-1	chr6D:263396341-263396645	Intergenic	64157	TraesCS6D02G190800.1	1	rep-1_peak_1998	-	rep-1_peak_1998	7.13984	11.9376	7.37113	chr6D:263396341-263396645	263396467	-	-	-	-	-	-	TraesCS6D02G190800	Armadillo repeat-containing protein LFR
Merged-chr6D-444203971-1	chr6D:444203847-444204095	Intergenic	-65596	TraesCS6D02G344500.1	1	rep-1_peak_2025	-	rep-1_peak_2025	5.10983	6.80303	3.02619	chr6D:444203847-444204095	444203901	-	-	-	-	-	-	TraesCS6D02G344500	Transmembrane 9 superfamily member
Merged-chr3A-402149092-1	chr3A:402148942-402149242	Intergenic	9133	TraesCS3A02G335300LC.1	1	rep-1_peak_794	-	rep-1_peak_794	5.02341	6.65173	2.91221	chr3A:402148942-402149242	402149001	-	-	-	-	-	-	TraesCS3A02G335300LC	pyruvate orthophosphate dikinase
Merged-chr3B-472471047-1	chr3B:472470918-472471177	Intergenic	-114016	TraesCS3B02G293400.1	1	rep-1_peak_916	-	rep-1_peak_916	3.73113	5.89338	2.30309	chr3B:472470918-472471177	472471113	-	-	-	-	-	-	TraesCS3B02G293400	Chitinase
Merged-chr5A-177129781-1	chr5A:177129634-177129929	Intergenic	-186992	TraesCS5A02G106700.1	2	-	rep-2_peak_812	-	-	-	-	-	-	rep-2_peak_812	4.72099	6.09926	2.37418	chr5A:177129634-177129929	177129636	TraesCS5A02G106700	laccase 6
Merged-chr7A-441077781-1	chr7A:441077643-441077919	Intergenic	-18739	TraesCS7A02G311300.1	2	-	rep-2_peak_1230	-	-	-	-	-	-	rep-2_peak_1230	4.90153	7.32847	3.33381	chr7A:441077643-441077919	441077771	TraesCS7A02G311300	Electron carrier/iron ion-binding protein, putative
Merged-chr4A-249937323-1	chr4A:249937201-249937445	Intergenic	-145309	TraesCS4A02G191300LC.1	2	-	rep-2_peak_605	-	-	-	-	-	-	rep-2_peak_605	5.11206	21.7596	16.3156	chr4A:249937201-249937445	249937322	TraesCS4A02G191300LC	Aspartyl/glutamyl-tRNA(Asn/Gln) amidotransferase subunit C
Merged-chr2A-401179693-1	chr2A:401179542-401179845	Intergenic	-22967	TraesCS2A02G366800LC.1	2	-	rep-2_peak_183	-	-	-	-	-	-	rep-2_peak_183	4.07026	5.09821	1.65095	chr2A:401179542-401179845	401179788	TraesCS2A02G366800LC	zinc knuckle (CCHC-type) family protein
Merged-chr2B-37514459-1	chr2B:37514337-37514582	Intergenic	15444	TraesCS2B02G078000LC.1	2	-	rep-2_peak_235	-	-	-	-	-	-	rep-2_peak_235	2.51944	250.157	242.4	chr2B:37514337-37514582	37514477	TraesCS2B02G078000LC	ATP-dependent DNA helicase PIF1
Merged-chr5D-318685050-1	chr5D:318684884-318685217	Intergenic	131032	TraesCS5D02G210300.1	2	-	rep-2_peak_983	-	-	-	-	-	-	rep-2_peak_983	4.36942	5.56832	2.03316	chr5D:318684884-318685217	318684978	TraesCS5D02G210300	Centromere protein V
Merged-chr6A-566518794-1	chr6A:566518670-566518919	Intergenic	-85573	TraesCS6A02G524600LC.1	2	-	rep-2_peak_1066	-	-	-	-	-	-	rep-2_peak_1066	4.72099	6.09926	2.37418	chr6A:566518670-566518919	566518843	TraesCS6A02G524600LC	Polynucleotidyl transferase, ribonuclease H-like superfamily protein
Merged-chr3B-807058128-1	chr3B:807058000-807058256	Intergenic	15973	TraesCS3B02G576800.1	2	-	rep-2_peak_528	-	-	-	-	-	-	rep-2_peak_528	4.31929	8.97971	4.70261	chr3B:807058000-807058256	807058154	TraesCS3B02G576800	Coiled-coil domain-containing protein
Merged-chr7D-9869735-1	chr7D:9869592-9869879	Intergenic	-5503	TraesCS7D02G027200LC.1	1	rep-1_peak_2310	-	rep-1_peak_2310	3.67838	9.77887	5.47475	chr7D:9869592-9869879	9869696	-	-	-	-	-	-	TraesCS7D02G027200LC	Agmatine coumaroyltransferase-2
Merged-chr2A-430724541-1	chr2A:430724410-430724672	Intergenic	19931	TraesCS2A02G268200.1	1	rep-1_peak_413	-	rep-1_peak_413	3.48621	5.66908	2.17199	chr2A:430724410-430724672	430724465	-	-	-	-	-	-	TraesCS2A02G268200	Amino acid permease
Merged-chr4B-388594118-1	chr4B:388593993-388594244	Intergenic	17238	TraesCS4B02G321600LC.1	1	rep-1_peak_1299	-	rep-1_peak_1299	5.15981	6.89164	3.07422	chr4B:388593993-388594244	388594033	-	-	-	-	-	-	TraesCS4B02G321600LC	multidrug resistance-associated protein 11
Merged-chr3A-25142979-1	chr3A:25142850-25143108	Intergenic	-10292	TraesCS3A02G049900LC.1	1	rep-1_peak_733	-	rep-1_peak_733	4.95476	6.54878	2.83485	chr3A:25142850-25143108	25142976	-	-	-	-	-	-	TraesCS3A02G049900LC	Disease resistance protein
Merged-chr1A-321389669-1	chr1A:321389517-321389821	Intergenic	-5361	TraesCS1A02G178000.1	2	-	rep-2_peak_31	-	-	-	-	-	-	rep-2_peak_31	4.90153	7.32847	3.33381	chr1A:321389517-321389821	321389734	TraesCS1A02G178000	Transmembrane and coiled-coil domain-containing protein 4
Merged-chr6B-681199176-1	chr6B:681199054-681199299	Intergenic	-5569	TraesCS6B02G735500LC.1	1	rep-1_peak_1959	-	rep-1_peak_1959	3.05319	16.9392	11.9066	chr6B:681199054-681199299	681199212	-	-	-	-	-	-	TraesCS6B02G735500LC	F-box domain containing protein
Merged-chr3D-115897158-1	chr3D:115897030-115897287	Intergenic	-98108	TraesCS3D02G170300LC.1	2	-	rep-2_peak_535	-	-	-	-	-	-	rep-2_peak_535	4.72099	6.09926	2.37418	chr3D:115897030-115897287	115897150	TraesCS3D02G170300LC	SPRY domain-containing SOCS box protein 1
Merged-chr1A-56999614-1	chr1A:56999469-56999759	Intergenic	81750	TraesCS1A02G072800.1	2	-	rep-2_peak_8	-	-	-	-	-	-	rep-2_peak_8	6.53538	11.3378	6.72021	chr1A:56999469-56999759	56999609	TraesCS1A02G072800	Homeobox protein knotted-1-like 1
Merged-chr4B-519777781-1	chr4B:519777652-519777910	Intergenic	-11474	TraesCS4B02G254400.1	1	rep-1_peak_1319	-	rep-1_peak_1319	9.0438	16.7456	11.7278	chr4B:519777652-519777910	519777836	-	-	-	-	-	-	TraesCS4B02G254400	WD-repeat protein, putative
Merged-chr6B-575489672-1	chr6B:575489536-575489808	Intergenic	-109863	TraesCS6B02G326100.1	2	-	rep-2_peak_1138	-	-	-	-	-	-	rep-2_peak_1138	6.59823	9.65187	5.26088	chr6B:575489536-575489808	575489699	TraesCS6B02G326100	Caleosin
Merged-chr5D-470126297-1	chr5D:470126170-470126425	Intergenic	-72514	TraesCS5D02G405200.1	1	rep-1_peak_1732	-	rep-1_peak_1732	5.56031	8.37789	4.29835	chr5D:470126170-470126425	470126296	-	-	-	-	-	-	TraesCS5D02G405200	Blue copper protein
Merged-chr7D-184120332-1	chr7D:184120210-184120455	Intergenic	23368	TraesCS7D02G222700.1	1	rep-1_peak_2338	-	rep-1_peak_2338	5.66258	7.83872	3.85159	chr7D:184120210-184120455	184120344	-	-	-	-	-	-	TraesCS7D02G222700	WD40 repeat-containing protein
Merged-chr2A-58726844-1	chr2A:58726680-58727009	Intergenic	-19023	TraesCS2A02G109200LC.1	1	rep-1_peak_319	-	rep-1_peak_319	4.9032	7.62559	3.69357	chr2A:58726680-58727009	58726891	-	-	-	-	-	-	TraesCS2A02G109200LC	Lanosterol 14-alpha demethylase
Merged-chr1D-369522687-1	chr1D:369522393-369522981	Intergenic	-9161	TraesCS1D02G381600LC.1	2	-	rep-2_peak_140	-	-	-	-	-	-	rep-2_peak_140	4.85703	10.1273	5.67114	chr1D:369522393-369522981	369522875	TraesCS1D02G381600LC	Retrotransposon protein, putative, Ty3-gypsy subclass
Merged-chr2D-466966996-1	chr2D:466966864-466967128	Intergenic	87777	TraesCS2D02G469900LC.1	1	rep-1_peak_688	-	rep-1_peak_688	5.23588	7.57863	3.65634	chr2D:466966864-466967128	466967083	-	-	-	-	-	-	TraesCS2D02G469900LC	Serine-rich family protein
Merged-chr2D-587531936-1	chr2D:587531802-587532071	Intergenic	-54553	TraesCS2D02G487900.1	2	-	rep-2_peak_368	-	-	-	-	-	-	rep-2_peak_368	5.8651	8.25693	4.09877	chr2D:587531802-587532071	587531944	TraesCS2D02G487900	Disease resistance protein (NBS-LRR class) family
Merged-chr6D-178326413-1	chr6D:178326286-178326540	Intergenic	-303281	TraesCS6D02G229100LC.1	1	rep-1_peak_1994	-	rep-1_peak_1994	4.2839	5.61211	2.12712	chr6D:178326286-178326540	178326370	-	-	-	-	-	-	TraesCS6D02G229100LC	Cysteine synthase
Merged-chrUn-456970123-1	chrUn:456969967-456970280	Intergenic	73351	TraesCSU02G648500LC.1	2	-	rep-2_peak_1576	-	-	-	-	-	-	rep-2_peak_1576	6.90302	10.3293	5.84283	chrUn:456969967-456970280	456970086	TraesCSU02G648500LC	Receptor-like protein kinase
Merged-chr4A-735912967-1	chr4A:735912840-735913095	Intergenic	-18428	TraesCS4A02G719800LC.1	1	rep-1_peak_1239	-	rep-1_peak_1239	5.17039	7.02159	3.1911	chr4A:735912840-735913095	735912946	-	-	-	-	-	-	TraesCS4A02G719800LC	Short-chain dehydrogenase/reductase
Merged-chr2D-570989149-1	chr2D:570988987-570989312	Intergenic	-28704	TraesCS2D02G464800.1	1	rep-1_peak_706	-	rep-1_peak_706	5.15981	6.89164	3.07422	chr2D:570988987-570989312	570989229	-	-	-	-	-	-	TraesCS2D02G464800	Multidrug resistance protein ABC transporter family protein
Merged-chr2A-770132981-1	chr2A:770132854-770133108	promoter	-121	TraesCS2A02G742600LC.1	1	rep-1_peak_484	-	rep-1_peak_484	6.08402	8.94036	4.77771	chr2A:770132854-770133108	770133008	-	-	-	-	-	-	TraesCS2A02G742600LC	LINE-1 reverse transcriptase like
Merged-chrUn-282512430-1	chrUn:282512308-282512553	Intergenic	-4399	TraesCSU02G355600LC.1	2	-	rep-2_peak_1489	-	-	-	-	-	-	rep-2_peak_1489	5.80016	10.4826	5.96967	chrUn:282512308-282512553	282512435	TraesCSU02G355600LC	Cytochrome P450
Merged-chr7A-121275950-1	chr7A:121275802-121276099	Intergenic	-121906	TraesCS7A02G165700.1	1	rep-1_peak_2051	-	rep-1_peak_2051	5.66258	7.83872	3.85159	chr7A:121275802-121276099	121275899	-	-	-	-	-	-	TraesCS7A02G165700	Myb transcription factor
Merged-chr5A-406438277-1	chr5A:406438148-406438406	Intergenic	-36638	TraesCS5A02G200300.1	1	rep-1_peak_1487	-	rep-1_peak_1487	2.838	22.6813	17.2952	chr5A:406438148-406438406	406438236	-	-	-	-	-	-	TraesCS5A02G200300	F-box like protein
Merged-chr6B-413362390-1	chr6B:413362267-413362513	Intergenic	78313	TraesCS6B02G237700.1	1	rep-1_peak_1909	-	rep-1_peak_1909	4.75989	6.57508	2.84527	chr6B:413362267-413362513	413362359	-	-	-	-	-	-	TraesCS6B02G237700	Ethylene-responsive transcription factor
Merged-chr2A-150405113-1	chr2A:150404980-150405247	Intergenic	43626	TraesCS2A02G197800LC.1	1	rep-1_peak_343	-	rep-1_peak_343	5.66258	7.83872	3.85159	chr2A:150404980-150405247	150405072	-	-	-	-	-	-	TraesCS2A02G197800LC	DUF2921 family protein
Merged-chr4D-77754030-1	chr4D:77753908-77754153	Intergenic	154465	TraesCS4D02G100600.1	2	-	rep-2_peak_753	-	-	-	-	-	-	rep-2_peak_753	5.71845	9.27391	4.93998	chr4D:77753908-77754153	77754045	TraesCS4D02G100600	F-box family protein
Merged-chr3D-59867129-1	chr3D:59867007-59867252	Intergenic	-9846	TraesCS3D02G107300.1	2	-	rep-2_peak_532	-	-	-	-	-	-	rep-2_peak_532	4.7766	7.71893	3.66345	chr3D:59867007-59867252	59867118	TraesCS3D02G107300	Zinc finger family protein
Merged-chr2B-328714815-1	chr2B:328714692-328714939	Intergenic	-149357	TraesCS2B02G381600LC.1	1	rep-1_peak_540	-	rep-1_peak_540	5.15981	6.89164	3.07422	chr2B:328714692-328714939	328714806	-	-	-	-	-	-	TraesCS2B02G381600LC	No-apical-meristem-associated carboxy-terminal domain protein
Merged-chr2A-407344110-1	chr2A:407343988-407344233	Intergenic	-7775	TraesCS2A02G373800LC.1	2	-	rep-2_peak_186	-	-	-	-	-	-	rep-2_peak_186	7.80669	14.2573	9.33572	chr2A:407343988-407344233	407344100	TraesCS2A02G373800LC	Aminotransferase-like, plant mobile domain-containing protein
Merged-chr7A-345471659-1	chr7A:345471534-345471784	Intergenic	29179	TraesCS7A02G394600LC.1	1	rep-1_peak_2094	-	rep-1_peak_2094	5.65753	9.51917	5.25792	chr7A:345471534-345471784	345471673	-	-	-	-	-	-	TraesCS7A02G394600LC	Far1-like
Merged-chr1B-230325958-1	chr1B:230325833-230326083	Intergenic	299279	TraesCS1B02G150400.3	2	-	rep-2_peak_80	-	-	-	-	-	-	rep-2_peak_80	5.39542	7.32167	3.33381	chr1B:230325833-230326083	230325954	TraesCS1B02G150400	Ferrochelatase
Merged-chr5B-463876963-1	chr5B:463876795-463877131	Intergenic	-10608	TraesCS5B02G442700LC.1	2	-	rep-2_peak_926	-	-	-	-	-	-	rep-2_peak_926	5.8651	8.25693	4.09877	chr5B:463876795-463877131	463876995	TraesCS5B02G442700LC	SAC3/GANP/Nin1/mts3/eIF-3 p25 family
Merged-chr7D-252142865-1	chr7D:252142740-252142991	Intergenic	-75757	TraesCS7D02G337500LC.1	1	rep-1_peak_2348	-	rep-1_peak_2348	4.2839	5.61211	2.12712	chr7D:252142740-252142991	252142914	-	-	-	-	-	-	TraesCS7D02G337500LC	Retrotransposon protein, putative, unclassified
Merged-chr7D-254532276-1	chr7D:254532140-254532413	Intergenic	52789	TraesCS7D02G269500.5	1	rep-1_peak_2349	-	rep-1_peak_2349	7.07823	10.5653	6.16649	chr7D:254532140-254532413	254532305	-	-	-	-	-	-	TraesCS7D02G269500	Nck-associated protein 1
Merged-chr7A-78948158-1	chr7A:78947987-78948330	Intergenic	104916	TraesCS7A02G166600LC.1	1	rep-1_peak_2041	-	rep-1_peak_2041	4.75989	6.57508	2.84527	chr7A:78947987-78948330	78948061	-	-	-	-	-	-	TraesCS7A02G166600LC	Gag polyprotein
Merged-chr5B-492179858-1	chr5B:492179730-492179986	Intergenic	-10909	TraesCS5B02G476100LC.1	2	-	rep-2_peak_930	-	-	-	-	-	-	rep-2_peak_930	5.39542	7.32167	3.33381	chr5B:492179730-492179986	492179861	TraesCS5B02G476100LC	DUF4283 domain protein
Merged-chr2D-424276-1	chr2D:424139-424413	Intergenic	28072	TraesCS2D02G000900.1	2	-	rep-2_peak_314	-	-	-	-	-	-	rep-2_peak_314	5.17456	6.91795	3.02583	chr2D:424139-424413	424352	TraesCS2D02G000900	Disease resistance protein (TIR-NBS-LRR class) family
Merged-chrUn-415210728-1	chrUn:415210593-415210863	Intergenic	-21817	TraesCSU02G605000LC.1	1	rep-1_peak_2637	-	rep-1_peak_2637	3.02531	8.22653	4.1675	chrUn:415210593-415210863	415210753	-	-	-	-	-	-	TraesCSU02G605000LC	Senescence-associated protein, putative
Merged-chr1B-684134564-1	chr1B:684134435-684134693	Intergenic	-6418	TraesCS1B02G788600LC.1	1	rep-1_peak_235	-	rep-1_peak_235	7.07823	10.5653	6.16649	chr1B:684134435-684134693	684134540	-	-	-	-	-	-	TraesCS1B02G788600LC	ATP-dependent DNA helicase 2 subunit KU80
Merged-chr3A-410917997-1	chr3A:410917818-410918176	Intergenic	-341790	TraesCS3A02G339800LC.1	1	rep-1_peak_797	-	rep-1_peak_797	6.44977	9.36949	5.12745	chr3A:410917818-410918176	410917981	-	-	-	-	-	-	TraesCS3A02G339800LC	RNA-directed DNA polymerase (Reverse transcriptase)
Merged-chr3A-224497804-2	chr3A:224497604-224497962	Intergenic	-13706	TraesCS3A02G246600LC.1	1&2	rep-1_peak_769	rep-2_peak_407	rep-1_peak_769	7.73972	12.0121	7.43234	chr3A:224497604-224497962	224497843	rep-2_peak_407	5.39542	7.32167	3.33381	chr3A:224497698-224497955	224497826	TraesCS3A02G246600LC	cation exchanger 5
Merged-chr1A-129508210-1	chr1A:129508058-129508363	Intergenic	198814	TraesCS1A02G171900LC.1	1	rep-1_peak_29	-	rep-1_peak_29	5.23588	7.57863	3.65634	chr1A:129508058-129508363	129508142	-	-	-	-	-	-	TraesCS1A02G171900LC	indeterminate(ID)-domain 4
Merged-chr4D-27665780-1	chr4D:27665583-27665978	Intergenic	-86809	TraesCS4D02G043200LC.1	1	rep-1_peak_1365	-	rep-1_peak_1365	4.53065	8.20038	4.14431	chr4D:27665583-27665978	27665934	-	-	-	-	-	-	TraesCS4D02G043200LC	ATP synthase subunit 9, mitochondrial
Merged-chr4A-153799489-1	chr4A:153799347-153799632	Intergenic	-11459	TraesCS4A02G131600LC.1	2	-	rep-2_peak_594	-	-	-	-	-	-	rep-2_peak_594	6.59823	9.65187	5.26088	chr4A:153799347-153799632	153799557	TraesCS4A02G131600LC	Transposon protein, putative, Mariner sub-class
Merged-chr6B-9820896-1	chr6B:9820756-9821037	promoter	-280	TraesCS6B02G020000LC.1	2	-	rep-2_peak_1077	-	-	-	-	-	-	rep-2_peak_1077	4.77076	6.84434	2.9934	chr6B:9820756-9821037	9820925	TraesCS6B02G020000LC	Zinc finger MYM-type-like protein
Merged-chr4A-80324573-1	chr4A:80324447-80324699	Intergenic	150480	TraesCS4A02G079000.1	1	rep-1_peak_1077	-	rep-1_peak_1077	6.66385	10.8012	6.35717	chr4A:80324447-80324699	80324576	-	-	-	-	-	-	TraesCS4A02G079000	Cell differentiation protein rcd1, putative, expressed
Merged-chr3B-421634556-1	chr3B:421634393-421634719	Intergenic	22059	TraesCS3B02G262800.1	1	rep-1_peak_907	-	rep-1_peak_907	5.14752	7.18691	3.32815	chr3B:421634393-421634719	421634698	-	-	-	-	-	-	TraesCS3B02G262800	Seed maturation protein PM41
Merged-chr5A-107623961-1	chr5A:107623830-107624092	Intergenic	-131419	TraesCS5A02G125100LC.1	1	rep-1_peak_1439	-	rep-1_peak_1439	5.65753	9.51917	5.25792	chr5A:107623830-107624092	107623963	-	-	-	-	-	-	TraesCS5A02G125100LC	Peroxidase
Merged-chr5D-89096869-1	chr5D:89096727-89097012	Intergenic	51781	TraesCS5D02G084900.1	1	rep-1_peak_1659	-	rep-1_peak_1659	4.9032	7.62559	3.69357	chr5D:89096727-89097012	89096889	-	-	-	-	-	-	TraesCS5D02G084900	Metal transporter
Merged-chr3B-238754271-1	chr3B:238754147-238754395	Intergenic	-34653	TraesCS3B02G285800LC.1	1	rep-1_peak_883	-	rep-1_peak_883	5.15981	6.89164	3.07422	chr3B:238754147-238754395	238754251	-	-	-	-	-	-	TraesCS3B02G285800LC	Transcription-repair-coupling factor
Merged-chr1B-365372341-2	chr1B:365372210-365372472	Intergenic	-8011	TraesCS1B02G386300LC.1	1&2	rep-1_peak_182	rep-2_peak_92	rep-1_peak_182	7.78605	11.9923	7.41829	chr1B:365372224-365372472	365372346	rep-2_peak_92	6.59823	9.65187	5.26088	chr1B:365372210-365372460	365372346	TraesCS1B02G386300LC	NAC domain protein
Merged-chr2D-299962904-1	chr2D:299962767-299963042	Intergenic	-19459	TraesCS2D02G327600LC.1	1	rep-1_peak_656	-	rep-1_peak_656	6.3704	9.1793	4.97278	chr2D:299962767-299963042	299962938	-	-	-	-	-	-	TraesCS2D02G327600LC	Coenzyme A biosynthesis bifunctional protein CoaBC
Merged-chr6B-73698074-1	chr6B:73697897-73698251	Intergenic	-27904	TraesCS6B02G130100LC.1	1	rep-1_peak_1856	-	rep-1_peak_1856	8.49387	13.457	8.72596	chr6B:73697897-73698251	73698032	-	-	-	-	-	-	TraesCS6B02G130100LC	Transposon TX1 uncharacterized
Merged-chr6B-259777132-1	chr6B:259777001-259777264	Intergenic	65109	TraesCS6B02G331100LC.1	2	-	rep-2_peak_1106	-	-	-	-	-	-	rep-2_peak_1106	6.06985	8.59462	4.36581	chr6B:259777001-259777264	259777137	TraesCS6B02G331100LC	ERD (early-responsive to dehydration stress) family protein
Merged-chr2D-288229247-1	chr2D:288229093-288229402	promoter	-1060	TraesCS2D02G246600.1	2	-	rep-2_peak_341	-	-	-	-	-	-	rep-2_peak_341	4.63449	5.94022	2.30467	chr2D:288229093-288229402	288229098	TraesCS2D02G246600	Growth-regulating factor
Merged-chr2B-365007931-1	chr2B:365007696-365008167	Intergenic	41536	TraesCS2B02G415900LC.1	1	rep-1_peak_547	-	rep-1_peak_547	2.38866	5.35758	1.92272	chr2B:365007696-365008167	365008155	-	-	-	-	-	-	TraesCS2B02G415900LC	LOW protein: F-box/FBD/LRR-like protein
Merged-chr2B-350136421-1	chr2B:350136280-350136563	Intergenic	-14733	TraesCS2B02G395700LC.1	1	rep-1_peak_542	-	rep-1_peak_542	4.33244	5.68748	2.17568	chr2B:350136280-350136563	350136292	-	-	-	-	-	-	TraesCS2B02G395700LC	suppressor of abi3-5
Merged-chrUn-376505536-1	chrUn:376505393-376505679	Intergenic	4643	TraesCSU02G543800LC.1	1	rep-1_peak_2599	-	rep-1_peak_2599	4.53477	11.3408	6.83819	chrUn:376505393-376505679	376505525	-	-	-	-	-	-	TraesCSU02G543800LC	Phosphatase 2C family protein
Merged-chr4B-263756788-1	chr4B:263756653-263756924	Intergenic	912556	TraesCS4B02G244500LC.1	1	rep-1_peak_1278	-	rep-1_peak_1278	5.80479	8.10794	4.07235	chr4B:263756653-263756924	263756707	-	-	-	-	-	-	TraesCS4B02G244500LC	Retrotransposon protein, putative, unclassified
Merged-chr2D-602039961-1	chr2D:602039836-602040087	Intergenic	-25212	TraesCS2D02G626700LC.1	2	-	rep-2_peak_370	-	-	-	-	-	-	rep-2_peak_370	4.39407	7.35428	3.3509	chr2D:602039836-602040087	602040003	TraesCS2D02G626700LC	RNA-directed DNA polymerase (Reverse transcriptase)-related family protein
Merged-chr5B-264680996-1	chr5B:264680780-264681213	Intergenic	-152722	TraesCS5B02G249500LC.1	2	-	rep-2_peak_898	-	-	-	-	-	-	rep-2_peak_898	2.93345	9.91564	5.48041	chr5B:264680780-264681213	264681118	TraesCS5B02G249500LC	No-apical-meristem-associated carboxy-terminal domain protein
Merged-chr7A-49215757-1	chr7A:49215633-49215881	intron (TraesCS7A02G117200LC.1, intron 1 of 1)	6896	TraesCS7A02G117200LC.1	1	rep-1_peak_2033	-	rep-1_peak_2033	4.24694	5.31608	1.88851	chr7A:49215633-49215881	49215701	-	-	-	-	-	-	TraesCS7A02G117200LC	Transposon protein, putative, Mutator sub-class
Merged-chr7D-277566482-1	chr7D:277566359-277566605	Intergenic	-4886	TraesCS7D02G355400LC.1	1	rep-1_peak_2351	-	rep-1_peak_2351	4.32023	6.39114	2.72383	chr7D:277566359-277566605	277566489	-	-	-	-	-	-	TraesCS7D02G355400LC	Transposon TX1 uncharacterized
Merged-chr1B-39255931-1	chr1B:39255800-39256063	Intergenic	-9373	TraesCS1B02G072900LC.1	1	rep-1_peak_117	-	rep-1_peak_117	6.08402	8.94036	4.77771	chr1B:39255800-39256063	39255932	-	-	-	-	-	-	TraesCS1B02G072900LC	ORMDL-like protein
Merged-chr4A-633416656-1	chr4A:633416531-633416782	Intergenic	-9416	TraesCS4A02G360300.1	1	rep-1_peak_1170	-	rep-1_peak_1170	2.59273	5.20485	1.84976	chr4A:633416531-633416782	633416731	-	-	-	-	-	-	TraesCS4A02G360300	NADH-ubiquinone oxidoreductase chain 1
Merged-chr2D-636707243-1	chr2D:636707110-636707377	Intergenic	17593	TraesCS2D02G699700LC.1	1	rep-1_peak_727	-	rep-1_peak_727	4.14886	5.85866	2.27588	chr2D:636707110-636707377	636707259	-	-	-	-	-	-	TraesCS2D02G699700LC	Retrovirus-related Pol polyprotein from transposon TNT 1-94
Merged-chr3B-53821703-1	chr3B:53821568-53821838	Intergenic	8977	TraesCS3B02G085300.1	1	rep-1_peak_853	-	rep-1_peak_853	5.66258	7.83872	3.85159	chr3B:53821568-53821838	53821680	-	-	-	-	-	-	TraesCS3B02G085300	Rhomboid-like protein
Merged-chrUn-349486720-1	chrUn:349486582-349486858	Intergenic	-9936	TraesCSU02G495400LC.1	2	-	rep-2_peak_1521	-	-	-	-	-	-	rep-2_peak_1521	5.39542	7.32167	3.33381	chrUn:349486582-349486858	349486668	TraesCSU02G495400LC	Cyclin
Merged-chr3D-48830915-1	chr3D:48830714-48831117	Intergenic	4712	TraesCS3D02G098300LC.1	1	rep-1_peak_965	-	rep-1_peak_965	4.80151	6.25063	2.60167	chr3D:48830714-48831117	48831047	-	-	-	-	-	-	TraesCS3D02G098300LC	2-succinyl-5-enolpyruvyl-6-hydroxy-3-cyclohexene-1-carboxylate synthase
Merged-chr7B-513965537-1	chr7B:513965409-513965665	Intergenic	-7191	TraesCS7B02G281100.1	1	rep-1_peak_2271	-	rep-1_peak_2271	6.3704	9.1793	4.97278	chr7B:513965409-513965665	513965531	-	-	-	-	-	-	TraesCS7B02G281100	FBD-associated F-box protein
Merged-chr2D-46269319-1	chr2D:46269196-46269442	Intergenic	-22434	TraesCS2D02G094400.1	1	rep-1_peak_618	-	rep-1_peak_618	5.15981	6.89164	3.07422	chr2D:46269196-46269442	46269259	-	-	-	-	-	-	TraesCS2D02G094400	Aldehyde dehydrogenase
Merged-chr3B-345510225-1	chr3B:345510098-345510353	Intergenic	100295	TraesCS3B02G352700LC.1	1	rep-1_peak_895	-	rep-1_peak_895	4.51484	5.72579	2.17568	chr3B:345510098-345510353	345510272	-	-	-	-	-	-	TraesCS3B02G352700LC	LINE-1 reverse transcriptase
Merged-chr5D-433130901-1	chr5D:433130771-433131032	Intergenic	21877	TraesCS5D02G347700.1	1	rep-1_peak_1722	-	rep-1_peak_1722	6.3704	9.1793	4.97278	chr5D:433130771-433131032	433130867	-	-	-	-	-	-	TraesCS5D02G347700	Cortical cell-delineating protein
Merged-chr5D-337260050-1	chr5D:337259916-337260185	Intergenic	-36880	TraesCS5D02G230200.2	2	-	rep-2_peak_989	-	-	-	-	-	-	rep-2_peak_989	5.8651	8.25693	4.09877	chr5D:337259916-337260185	337260053	TraesCS5D02G230200	QWRF motif protein (DUF566)
Merged-chr7B-196965734-1	chr7B:196965613-196965856	Intergenic	37598	TraesCS7B02G149400.1	1	rep-1_peak_2199	-	rep-1_peak_2199	5.80479	8.10794	4.07235	chr7B:196965613-196965856	196965795	-	-	-	-	-	-	TraesCS7B02G149400	Nuclear factor related to kappa-B-binding protein
Merged-chr5D-516668481-1	chr5D:516668343-516668619	Intergenic	-26084	TraesCS5D02G574300LC.1	1	rep-1_peak_1742	-	rep-1_peak_1742	7.07823	10.5653	6.16649	chr5D:516668343-516668619	516668522	-	-	-	-	-	-	TraesCS5D02G574300LC	Transposase
Merged-chr5A-42028416-1	chr5A:42028292-42028541	Intergenic	-42689	TraesCS5A02G069800LC.1	2	-	rep-2_peak_801	-	-	-	-	-	-	rep-2_peak_801	4.52774	5.74862	2.13709	chr5A:42028292-42028541	42028309	TraesCS5A02G069800LC	Retrotransposon protein, putative, unclassified, expressed
Merged-chrUn-397333038-1	chrUn:397332875-397333201	Intergenic	-9413	TraesCSU02G256400.1	1	rep-1_peak_2617	-	rep-1_peak_2617	7.73972	12.0121	7.43234	chrUn:397332875-397333201	397333039	-	-	-	-	-	-	TraesCSU02G256400	Germin-like protein
Merged-chr6B-668685989-1	chr6B:668685859-668686119	Intergenic	-86542	TraesCS6B02G393700.1	1	rep-1_peak_1957	-	rep-1_peak_1957	5.28037	8.55764	4.45493	chr6B:668685859-668686119	668686010	-	-	-	-	-	-	TraesCS6B02G393700	serine/arginine repetitive matrix-like protein
Merged-chr5B-593719359-1	chr5B:593719234-593719485	Intergenic	57925	TraesCS5B02G612700LC.1	1	rep-1_peak_1633	-	rep-1_peak_1633	5.66258	7.83872	3.85159	chr5B:593719234-593719485	593719361	-	-	-	-	-	-	TraesCS5B02G612700LC	Polynucleotidyl transferase, ribonuclease H-like superfamily protein
Merged-chr7D-480805157-1	chr7D:480805030-480805285	Intergenic	-7639	TraesCS7D02G502700LC.1	1	rep-1_peak_2383	-	rep-1_peak_2383	4.67761	13.6742	8.91743	chr7D:480805030-480805285	480805098	-	-	-	-	-	-	TraesCS7D02G502700LC	Indole-3-glycerol phosphate synthase
Merged-chr3B-768201910-1	chr3B:768201787-768202034	Intergenic	-47409	TraesCS3B02G525600.1	1	rep-1_peak_950	-	rep-1_peak_950	5.66258	7.83872	3.85159	chr3B:768201787-768202034	768201926	-	-	-	-	-	-	TraesCS3B02G525600	high chlorophyll fluorescence 153
Merged-chr3D-135500185-1	chr3D:135500051-135500320	Intergenic	-109075	TraesCS3D02G190600LC.1	1	rep-1_peak_975	-	rep-1_peak_975	5.84918	8.18784	4.13781	chr3D:135500051-135500320	135500222	-	-	-	-	-	-	TraesCS3D02G190600LC	Zinc finger CCCH domain-containing protein 4
Merged-chr2A-337603388-1	chr2A:337603266-337603510	Intergenic	-21323	TraesCS2A02G317800LC.1	1	rep-1_peak_384	-	rep-1_peak_384	5.15981	6.89164	3.07422	chr2A:337603266-337603510	337603405	-	-	-	-	-	-	TraesCS2A02G317800LC	Retrotransposon protein, putative, unclassified
Merged-chr3A-748773212-1	chr3A:748773089-748773335	Intergenic	-59037	TraesCS3A02G738900LC.1	1	rep-1_peak_847	-	rep-1_peak_847	4.80151	6.25063	2.60167	chr3A:748773089-748773335	748773197	-	-	-	-	-	-	TraesCS3A02G738900LC	Extra-large guanine nucleotide binding family protein
Merged-chr3A-522312650-1	chr3A:522312498-522312802	Intergenic	-32406	TraesCS3A02G420200LC.1	1	rep-1_peak_815	-	rep-1_peak_815	7.27637	11.005	6.54295	chr3A:522312498-522312802	522312634	-	-	-	-	-	-	TraesCS3A02G420200LC	Glutathione S-transferase T3
Merged-chr6A-46108509-1	chr6A:46108383-46108636	TTS (TraesCS6A02G095100LC.1)	942	TraesCS6A02G095100LC.1	1	rep-1_peak_1754	-	rep-1_peak_1754	4.89913	6.43805	2.76396	chr6A:46108383-46108636	46108448	-	-	-	-	-	-	TraesCS6A02G095100LC	Transposon protein, putative, CACTA, En/Spm sub-class
Merged-chr2D-93883515-1	chr2D:93883368-93883662	Intergenic	73444	TraesCS2D02G151000.1	1	rep-1_peak_628	-	rep-1_peak_628	5.3879	7.3076	3.4312	chr2D:93883368-93883662	93883495	-	-	-	-	-	-	TraesCS2D02G151000	Torsin-1A-interacting protein 2
Merged-chr7D-528978841-1	chr7D:528978720-528978963	Intergenic	61899	TraesCS7D02G410000.1	1	rep-1_peak_2392	-	rep-1_peak_2392	5.66258	7.83872	3.85159	chr7D:528978720-528978963	528978815	-	-	-	-	-	-	TraesCS7D02G410000	TCP family transcription factor 4
Merged-chr7B-337505619-1	chr7B:337505472-337505766	Intergenic	-99621	TraesCS7B02G345200LC.1	1	rep-1_peak_2236	-	rep-1_peak_2236	5.28037	8.55764	4.45493	chr7B:337505472-337505766	337505609	-	-	-	-	-	-	TraesCS7B02G345200LC	Maternal effect embryo arrest protein
Merged-chr1B-648399104-2	chr1B:648398945-648399248	Intergenic	-45714	TraesCS1B02G424400.1	1&2	rep-1_peak_229	rep-2_peak_107	rep-1_peak_229	7.16621	13.6262	8.87525	chr1B:648398945-648399248	648399115	rep-2_peak_107	8.14052	13.9588	9.06362	chr1B:648398986-648399239	648399095	TraesCS1B02G424400	Guanylate-binding protein
Merged-chrUn-427375560-1	chrUn:427375409-427375711	Intergenic	7492	TraesCSU02G619600LC.1	1	rep-1_peak_2653	-	rep-1_peak_2653	5.15981	6.89164	3.07422	chrUn:427375409-427375711	427375608	-	-	-	-	-	-	TraesCSU02G619600LC	ATP synthase gamma chain
Merged-chr4B-434423007-1	chr4B:434422882-434423132	Intergenic	-35045	TraesCS4B02G203000.1	1	rep-1_peak_1307	-	rep-1_peak_1307	5.23588	7.57863	3.65634	chr4B:434422882-434423132	434422961	-	-	-	-	-	-	TraesCS4B02G203000	ABC transporter ATP-binding protein
Merged-chr6A-361244250-1	chr6A:361244117-361244383	Intergenic	170808	TraesCS6A02G354100LC.1	1	rep-1_peak_1798	-	rep-1_peak_1798	4.51484	5.72579	2.17568	chr6A:361244117-361244383	361244252	-	-	-	-	-	-	TraesCS6A02G354100LC	Ring/U-Box superfamily protein
Merged-chrUn-359047205-1	chrUn:359047074-359047337	Intergenic	-78558	TraesCSU02G240700.1	1	rep-1_peak_2583	-	rep-1_peak_2583	6.41187	11.5235	7.00334	chrUn:359047074-359047337	359047178	-	-	-	-	-	-	TraesCSU02G240700	Response regulator 24, putative
Merged-chr2B-448315676-1	chr2B:448315546-448315807	Intergenic	-7789	TraesCS2B02G312900.1	1	rep-1_peak_561	-	rep-1_peak_561	5.80479	8.10794	4.07235	chr2B:448315546-448315807	448315624	-	-	-	-	-	-	TraesCS2B02G312900	transcription repressor
Merged-chr2A-539695612-1	chr2A:539695486-539695739	Intergenic	-43400	TraesCS2A02G314700.1	1	rep-1_peak_440	-	rep-1_peak_440	4.54937	5.78705	2.22378	chr2A:539695486-539695739	539695592	-	-	-	-	-	-	TraesCS2A02G314700	Proline-rich family protein
Merged-chr2A-106634066-1	chr2A:106633768-106634365	Intergenic	-2812	TraesCS2A02G163400LC.1	1	rep-1_peak_333	-	rep-1_peak_333	5.15981	6.89164	3.07422	chr2A:106633768-106634365	106634164	-	-	-	-	-	-	TraesCS2A02G163400LC	NAC domain protein
Merged-chr3A-443698146-1	chr3A:443697999-443698294	Intergenic	-114341	TraesCS3A02G237300.1	1	rep-1_peak_801	-	rep-1_peak_801	9.90952	16.4875	11.4891	chr3A:443697999-443698294	443698133	-	-	-	-	-	-	TraesCS3A02G237300	Eukaryotic translation initiation factor 3 subunit 10-like
Merged-chr4D-423225320-1	chr4D:423225194-423225447	Intergenic	98130	TraesCS4D02G354600LC.1	1	rep-1_peak_1413	-	rep-1_peak_1413	5.59073	7.69613	3.75073	chr4D:423225194-423225447	423225281	-	-	-	-	-	-	TraesCS4D02G354600LC	Werner syndrome ATP-dependent helicase-like protein
Merged-chr4A-484244598-1	chr4A:484244457-484244739	Intergenic	-7622	TraesCS4A02G198500.1	1	rep-1_peak_1140	-	rep-1_peak_1140	4.95476	6.54878	2.83485	chr4A:484244457-484244739	484244519	-	-	-	-	-	-	TraesCS4A02G198500	Lysosomal Pro-X carboxypeptidase
Merged-chr5B-167085114-1	chr5B:167084979-167085250	Intergenic	-199702	TraesCS5B02G181200LC.1	1	rep-1_peak_1563	-	rep-1_peak_1563	5.02341	6.65173	2.91221	chr5B:167084979-167085250	167085107	-	-	-	-	-	-	TraesCS5B02G181200LC	2-oxoglutarate (2OG) and Fe(II)-dependent oxygenase superfamily protein
Merged-chrUn-293587848-1	chrUn:293587709-293587988	Intergenic	5501	TraesCSU02G196000.1	1	rep-1_peak_2543	-	rep-1_peak_2543	2.03378	15.769	10.8279	chrUn:293587709-293587988	293587815	-	-	-	-	-	-	TraesCSU02G196000	Dirigent protein
Merged-chr6B-526570337-1	chr6B:526570197-526570478	Intergenic	60383	TraesCS6B02G549000LC.1	2	-	rep-2_peak_1135	-	-	-	-	-	-	rep-2_peak_1135	2.42827	40.8611	34.6879	chr6B:526570197-526570478	526570317	TraesCS6B02G549000LC	RNA-directed DNA polymerase (Reverse transcriptase)-related family protein
Merged-chr2B-563992403-1	chr2B:563992227-563992579	Intergenic	-68102	TraesCS2B02G397300.1	1	rep-1_peak_574	-	rep-1_peak_574	6.27926	9.06597	4.88654	chr2B:563992227-563992579	563992401	-	-	-	-	-	-	TraesCS2B02G397300	Auxin response factor
Merged-chr4B-668471448-1	chr4B:668471317-668471579	Intergenic	14739	TraesCS4B02G607700LC.1	2	-	rep-2_peak_746	-	-	-	-	-	-	rep-2_peak_746	6.04467	9.15179	4.84608	chr4B:668471317-668471579	668471443	TraesCS4B02G607700LC	Bifunctional phosphatase IMPL2, chloroplastic
Merged-chr7D-80671362-1	chr7D:80671233-80671492	Intergenic	45097	TraesCS7D02G128400.1	1	rep-1_peak_2320	-	rep-1_peak_2320	4.2839	5.61211	2.12712	chr7D:80671233-80671492	80671334	-	-	-	-	-	-	TraesCS7D02G128400	Embryogenesis transmembrane protein-like
Merged-chr7B-88180010-1	chr7B:88179883-88180138	Intergenic	45199	TraesCS7B02G130900LC.1	2	-	rep-2_peak_1288	-	-	-	-	-	-	rep-2_peak_1288	3.76028	22.9786	17.4722	chr7B:88179883-88180138	88180001	TraesCS7B02G130900LC	DNA-3-methyladenine glycosylase I
Merged-chr5A-172579909-1	chr5A:172579778-172580041	Intergenic	-117910	TraesCS5A02G168200LC.1	1	rep-1_peak_1452	-	rep-1_peak_1452	4.2839	5.61211	2.12712	chr5A:172579778-172580041	172579851	-	-	-	-	-	-	TraesCS5A02G168200LC	WPP domain protein 1
Merged-chr1D-479449618-1	chr1D:479449485-479449751	Intergenic	50275	TraesCS1D02G426000.1	2	-	rep-2_peak_149	-	-	-	-	-	-	rep-2_peak_149	5.82138	8.13773	4.02146	chr1D:479449485-479449751	479449557	TraesCS1D02G426000	Sugar transporter protein
Merged-chr4A-648499949-1	chr4A:648499825-648500074	Intergenic	30108	TraesCS4A02G549300LC.1	1	rep-1_peak_1178	-	rep-1_peak_1178	4.23358	8.20876	4.15205	chr4A:648499825-648500074	648499917	-	-	-	-	-	-	TraesCS4A02G549300LC	succinate dehydrogenase 2-1
Merged-chr1A-141118439-1	chr1A:141118317-141118562	Intergenic	-147621	TraesCS1A02G179600LC.1	1	rep-1_peak_33	-	rep-1_peak_33	5.66258	7.83872	3.85159	chr1A:141118317-141118562	141118494	-	-	-	-	-	-	TraesCS1A02G179600LC	E3 ubiquitin-protein ligase SMURF1
Merged-chr4A-590788646-1	chr4A:590788444-590788849	Intergenic	111863	TraesCS4A02G284100.1	1	rep-1_peak_1162	-	rep-1_peak_1162	4.2839	5.61211	2.12712	chr4A:590788444-590788849	590788626	-	-	-	-	-	-	TraesCS4A02G284100	NADH-ubiquinone oxidoreductase subunit
Merged-chr2B-569448306-2	chr2B:569448165-569448441	Intergenic	-37506	TraesCS2B02G401200.1	1&2	rep-1_peak_575	rep-2_peak_292	rep-1_peak_575	4.51484	5.72579	2.17568	chr2B:569448165-569448441	569448234	rep-2_peak_292	5.13196	6.91268	3.02228	chr2B:569448187-569448432	569448346	TraesCS2B02G401200	Actin family protein
Merged-chr2D-456639364-1	chr2D:456639241-456639487	Intergenic	147641	TraesCS2D02G459800LC.1	2	-	rep-2_peak_350	-	-	-	-	-	-	rep-2_peak_350	4.57904	6.07273	2.37418	chr2D:456639241-456639487	456639381	TraesCS2D02G459800LC	Retrotransposon protein, putative, unclassified
Merged-chr2D-272790254-1	chr2D:272790119-272790389	promoter	167	TraesCS2D02G243000.1	2	-	rep-2_peak_339	-	-	-	-	-	-	rep-2_peak_339	4.67758	11.0499	6.47104	chr2D:272790119-272790389	272790214	TraesCS2D02G243000	Protein kinase superfamily protein
Merged-chr1A-238311410-1	chr1A:238311288-238311532	Intergenic	-157281	TraesCS1A02G140500.1	1	rep-1_peak_55	-	rep-1_peak_55	5.15981	6.89164	3.07422	chr1A:238311288-238311532	238311411	-	-	-	-	-	-	TraesCS1A02G140500	NADH-ubiquinone oxidoreductase chain 3
Merged-chr4A-696153929-1	chr4A:696153793-696154066	Intergenic	4895	TraesCS4A02G628700LC.1	1	rep-1_peak_1207	-	rep-1_peak_1207	2.7927	7.17633	3.32105	chr4A:696153793-696154066	696154040	-	-	-	-	-	-	TraesCS4A02G628700LC	transmembrane protein, putative (Protein of unknown function, DUF599)
Merged-chr3B-451452700-1	chr3B:451452577-451452824	Intergenic	-23993	TraesCS3B02G280800.1	1	rep-1_peak_911	-	rep-1_peak_911	3.80791	4.69382	1.43548	chr3B:451452577-451452824	451452700	-	-	-	-	-	-	TraesCS3B02G280800	Mitochondrial carrier protein-like
Merged-chrUn-31398663-1	chrUn:31398472-31398854	Intergenic	-7853	TraesCSU02G054900LC.1	1	rep-1_peak_2423	-	rep-1_peak_2423	2.3109	10.0196	5.69194	chrUn:31398472-31398854	31398733	-	-	-	-	-	-	TraesCSU02G054900LC	Retrovirus-related Pol polyprotein LINE-1
Merged-chr2B-100302976-1	chr2B:100302852-100303100	Intergenic	-22295	TraesCS2B02G134100.1	1	rep-1_peak_503	-	rep-1_peak_503	4.51484	5.72579	2.17568	chr2B:100302852-100303100	100302941	-	-	-	-	-	-	TraesCS2B02G134100	Heavy metal transport/detoxification superfamily protein
Merged-chr2A-391132868-1	chr2A:391132738-391132998	Intergenic	-24217	TraesCS2A02G355800LC.1	2	-	rep-2_peak_177	-	-	-	-	-	-	rep-2_peak_177	5.59661	8.15212	4.02456	chr2A:391132738-391132998	391132799	TraesCS2A02G355800LC	DNA glycosylase superfamily protein
Merged-chr2A-325326394-1	chr2A:325326258-325326531	Intergenic	121722	TraesCS2A02G309500LC.1	1	rep-1_peak_381	-	rep-1_peak_381	5.15981	6.89164	3.07422	chr2A:325326258-325326531	325326307	-	-	-	-	-	-	TraesCS2A02G309500LC	Gag-pol polyprotein
Merged-chr7D-310969018-1	chr7D:310968895-310969142	promoter	-356	TraesCS7D02G377500LC.1	2	-	rep-2_peak_1383	-	-	-	-	-	-	rep-2_peak_1383	5.02038	6.64646	2.83199	chr7D:310968895-310969142	310968930	TraesCS7D02G377500LC	calcium-dependent lipid-binding family protein
Merged-chr7B-262838110-1	chr7B:262837988-262838232	Intergenic	66734	TraesCS7B02G292400LC.1	1	rep-1_peak_2212	-	rep-1_peak_2212	3.16185	17.9935	12.8867	chr7B:262837988-262838232	262838073	-	-	-	-	-	-	TraesCS7B02G292400LC	Tetratricopeptide repeat (TPR)-like superfamily protein
Merged-chr2D-506700251-1	chr2D:506700126-506700376	Intergenic	-48067	TraesCS2D02G395300.1	2	-	rep-2_peak_354	-	-	-	-	-	-	rep-2_peak_354	6.06985	8.59462	4.36581	chr2D:506700126-506700376	506700297	TraesCS2D02G395300	Histone H1
Merged-chr5D-413961384-1	chr5D:413961254-413961514	Intergenic	-11500	TraesCS5D02G322100.1	2	-	rep-2_peak_999	-	-	-	-	-	-	rep-2_peak_999	4.72099	6.09926	2.37418	chr5D:413961254-413961514	413961282	TraesCS5D02G322100	Meiotic sister-chromatid recombination protein 6, mitochondrial
Merged-chr2A-423787846-1	chr2A:423787702-423787990	Intergenic	-7520	TraesCS2A02G382710LC.1	1	rep-1_peak_409	-	rep-1_peak_409	4.2839	5.61211	2.12712	chr2A:423787702-423787990	423787920	-	-	-	-	-	-	TraesCS2A02G382710LC	Protein FAR1-RELATED SEQUENCE 5
Merged-chrUn-403357616-1	chrUn:403357494-403357739	Intergenic	-2865	TraesCSU02G585800LC.1	1	rep-1_peak_2622	-	rep-1_peak_2622	5.66258	7.83872	3.85159	chrUn:403357494-403357739	403357621	-	-	-	-	-	-	TraesCSU02G585800LC	Cystathionine gamma synthase family protein
Merged-chr5B-571118587-1	chr5B:571118449-571118725	Intergenic	-59358	TraesCS5B02G585000LC.1	2	-	rep-2_peak_940	-	-	-	-	-	-	rep-2_peak_940	7.73578	13.2973	8.46312	chr5B:571118449-571118725	571118579	TraesCS5B02G585000LC	Retrotransposon protein, putative, unclassified
Merged-chr5B-214837058-1	chr5B:214836926-214837190	Intergenic	107169	TraesCS5B02G120900.1	2	-	rep-2_peak_892	-	-	-	-	-	-	rep-2_peak_892	5.08782	7.09208	3.16772	chr5B:214836926-214837190	214837028	TraesCS5B02G120900	tRNA pseudouridine synthase A
Merged-chr5D-309478298-1	chr5D:309478170-309478426	Intergenic	-76259	TraesCS5D02G204200.1	2	-	rep-2_peak_982	-	-	-	-	-	-	rep-2_peak_982	5.13196	6.91268	3.02228	chr5D:309478170-309478426	309478196	TraesCS5D02G204200	Basic helix-loop-helix transcription factor
Merged-chr5B-599272367-1	chr5B:599272244-599272491	Intergenic	-16483	TraesCS5B02G620200LC.1	1	rep-1_peak_1635	-	rep-1_peak_1635	5.66258	7.83872	3.85159	chr5B:599272244-599272491	599272361	-	-	-	-	-	-	TraesCS5B02G620200LC	FORMS APLOID AND BINUCLEATE CELLS 1A
Merged-chr4A-706078507-1	chr4A:706078383-706078631	Intergenic	9919	TraesCS4A02G646100LC.1	1	rep-1_peak_1215	-	rep-1_peak_1215	2.40025	7.49612	3.59259	chr4A:706078383-706078631	706078482	-	-	-	-	-	-	TraesCS4A02G646100LC	Non-specific serine/threonine protein kinase
Merged-chr5B-593869356-1	chr5B:593869189-593869524	Intergenic	-49496	TraesCS5B02G612800LC.1	1	rep-1_peak_1634	-	rep-1_peak_1634	5.4249	8.1624	4.11823	chr5B:593869189-593869524	593869443	-	-	-	-	-	-	TraesCS5B02G612800LC	NAC domain-containing protein
Merged-chr3B-828116525-1	chr3B:828116365-828116685	Intergenic	5777	TraesCS3B02G608800.1	1	rep-1_peak_959	-	rep-1_peak_959	4.50989	5.71706	2.17568	chr3B:828116365-828116685	828116616	-	-	-	-	-	-	TraesCS3B02G608800	Dof zinc finger protein
Merged-chrUn-112011198-1	chrUn:112011052-112011345	Intergenic	9744	TraesCSU02G132300.1	2	-	rep-2_peak_1445	-	-	-	-	-	-	rep-2_peak_1445	7.12295	11.5446	6.89609	chrUn:112011052-112011345	112011195	TraesCSU02G132300	anti-muellerian hormone type-2 receptor
Merged-chr5A-429376150-1	chr5A:429376002-429376299	Intergenic	-100278	TraesCS5A02G213700.1	2	-	rep-2_peak_839	-	-	-	-	-	-	rep-2_peak_839	8.09313	12.6691	7.89611	chr5A:429376002-429376299	429376152	TraesCS5A02G213700	Copper transporter
Merged-chr5B-626418083-1	chr5B:626417928-626418238	Intergenic	-7990	TraesCS5B02G453900.1	1	rep-1_peak_1638	-	rep-1_peak_1638	2.18085	7.25107	3.3824	chr5B:626417928-626418238	626418031	-	-	-	-	-	-	TraesCS5B02G453900	Zinc finger CCCH domain-containing protein 4
Merged-chr1D-377935054-1	chr1D:377934926-377935183	Intergenic	-13836	TraesCS1D02G279900.1	1	rep-1_peak_294	-	rep-1_peak_294	5.908	8.65337	4.52953	chr1D:377934926-377935183	377935050	-	-	-	-	-	-	TraesCS1D02G279900	DNA replication complex GINS protein PSF1
Merged-chr1A-333749787-1	chr1A:333749629-333749946	Intergenic	-118761	TraesCS1A02G183900.2	2	-	rep-2_peak_35	-	-	-	-	-	-	rep-2_peak_35	5.59661	8.15212	4.02456	chr1A:333749629-333749946	333749805	TraesCS1A02G183900	Non-lysosomal glucosylceramidase
Merged-chr4B-18951930-1	chr4B:18951690-18952170	Intergenic	-18932	TraesCS4B02G028400LC.1	2	-	rep-2_peak_688	-	-	-	-	-	-	rep-2_peak_688	2.3263	6.97006	3.07043	chr4B:18951690-18952170	18951774	TraesCS4B02G028400LC	1-phosphatidylinositol 4,5-bisphosphate phosphodiesterase delta-3
Merged-chrUn-373020878-1	chrUn:373020723-373021033	Intergenic	-41431	TraesCSU02G538700LC.1	1	rep-1_peak_2597	-	rep-1_peak_2597	4.9032	7.62559	3.69357	chrUn:373020723-373021033	373020868	-	-	-	-	-	-	TraesCSU02G538700LC	Cytochrome f
Merged-chrUn-388344569-1	chrUn:388344359-388344779	Intergenic	-7206	TraesCSU02G562500LC.1	2	-	rep-2_peak_1540	-	-	-	-	-	-	rep-2_peak_1540	5.57428	8.11643	4.00309	chrUn:388344359-388344779	388344513	TraesCSU02G562500LC	Retrovirus-related Pol polyprotein from transposon TNT 1-94
Merged-chr6A-390349448-1	chr6A:390349315-390349582	Intergenic	148901	TraesCS6A02G372000LC.1	2	-	rep-2_peak_1044	-	-	-	-	-	-	rep-2_peak_1044	4.10113	6.55588	2.75442	chr6A:390349315-390349582	390349553	TraesCS6A02G372000LC	Kinase family protein
Merged-chrUn-417524936-1	chrUn:417524811-417525062	Intergenic	-5057	TraesCSU02G607900LC.1	1	rep-1_peak_2640	-	rep-1_peak_2640	4.51484	5.72579	2.17568	chrUn:417524811-417525062	417524973	-	-	-	-	-	-	TraesCSU02G607900LC	Stress responsive protein
Merged-chr2D-584616608-1	chr2D:584616479-584616738	Intergenic	-2819	TraesCS2D02G595200LC.1	1	rep-1_peak_712	-	rep-1_peak_712	4.24694	5.31608	1.88851	chr2D:584616479-584616738	584616595	-	-	-	-	-	-	TraesCS2D02G595200LC	Anthocyanidin reductase
Merged-chr5A-331987506-1	chr5A:331987380-331987632	Intergenic	47433	TraesCS5A02G154700.1	2	-	rep-2_peak_831	-	-	-	-	-	-	rep-2_peak_831	4.43542	6.85411	2.99639	chr5A:331987380-331987632	331987476	TraesCS5A02G154700	Glutaredoxin
Merged-chrUn-401962628-1	chrUn:401962492-401962764	Intergenic	-25683	TraesCSU02G584700LC.1	2	-	rep-2_peak_1546	-	-	-	-	-	-	rep-2_peak_1546	6.70329	9.98046	5.53827	chrUn:401962492-401962764	401962600	TraesCSU02G584700LC	AT hook motif-containing protein, putative
Merged-chr2A-537390996-1	chr2A:537390844-537391149	Intergenic	-9818	TraesCS2A02G312700.1	2	-	rep-2_peak_202	-	-	-	-	-	-	rep-2_peak_202	5.71845	9.27391	4.93998	chr2A:537390844-537391149	537390994	TraesCS2A02G312700	PHD finger alfin-like protein
Merged-chr5D-128891224-1	chr5D:128891058-128891390	Intergenic	-247811	TraesCS5D02G151700LC.1	1	rep-1_peak_1674	-	rep-1_peak_1674	6.44977	9.36949	5.12745	chr5D:128891058-128891390	128891247	-	-	-	-	-	-	TraesCS5D02G151700LC	F-box/LRR protein
Merged-chr7B-451602127-1	chr7B:451602002-451602252	Intergenic	54433	TraesCS7B02G429800LC.1	2	-	rep-2_peak_1329	-	-	-	-	-	-	rep-2_peak_1329	5.71845	9.27391	4.93998	chr7B:451602002-451602252	451602157	TraesCS7B02G429800LC	60S ribosomal protein L37a
Merged-chr7A-16594221-1	chr7A:16594095-16594348	Intergenic	-2359	TraesCS7A02G043000LC.1	1	rep-1_peak_2032	-	rep-1_peak_2032	4.25646	9.43027	5.1815	chr7A:16594095-16594348	16594227	-	-	-	-	-	-	TraesCS7A02G043000LC	F-box protein
Merged-chr6A-486938592-1	chr6A:486938385-486938799	Intergenic	-15311	TraesCS6A02G263800.1	1	rep-1_peak_1818	-	rep-1_peak_1818	4.75989	6.57508	2.84527	chr6A:486938385-486938799	486938473	-	-	-	-	-	-	TraesCS6A02G263800	AP-2 complex subunit mu
Merged-chrUn-1760227-1	chrUn:1759996-1760458	Intergenic	18103	TraesCSU02G004100LC.1	1	rep-1_peak_2408	-	rep-1_peak_2408	2.91451	8.17796	4.12996	chrUn:1759996-1760458	1760069	-	-	-	-	-	-	TraesCSU02G004100LC	Retrotransposon protein, putative, unclassified
Merged-chr5A-574419120-1	chr5A:574418997-574419244	Intergenic	-18286	TraesCS5A02G376800.1	1	rep-1_peak_1508	-	rep-1_peak_1508	4.70272	12.0961	7.50499	chr5A:574418997-574419244	574419158	-	-	-	-	-	-	TraesCS5A02G376800	F-box family protein
Merged-chr7A-172065890-1	chr7A:172065748-172066033	Intergenic	-115512	TraesCS7A02G270900LC.1	1	rep-1_peak_2063	-	rep-1_peak_2063	6.66385	10.8012	6.35717	chr7A:172065748-172066033	172065877	-	-	-	-	-	-	TraesCS7A02G270900LC	DEAD box RNA helicase family protein
Merged-chr7B-448620214-1	chr7B:448620061-448620368	Intergenic	19660	TraesCS7B02G241000.1	2	-	rep-2_peak_1328	-	-	-	-	-	-	rep-2_peak_1328	5.29656	7.1386	3.20649	chr7B:448620061-448620368	448620226	TraesCS7B02G241000	Cysteine proteinase inhibitor
Merged-chr3D-341880859-1	chr3D:341880694-341881024	Intergenic	-4908	TraesCS3D02G245600.1	1	rep-1_peak_1015	-	rep-1_peak_1015	5.15981	6.89164	3.07422	chr3D:341880694-341881024	341880962	-	-	-	-	-	-	TraesCS3D02G245600	Ribosomal RNA large subunit methyltransferase H
Merged-chr2A-697269798-1	chr2A:697269671-697269925	Intergenic	-19397	TraesCS2A02G448300.1	1	rep-1_peak_471	-	rep-1_peak_471	7.58113	18.5633	13.4184	chr2A:697269671-697269925	697269799	-	-	-	-	-	-	TraesCS2A02G448300	PLATZ transcription factor
Merged-chrUn-242421911-1	chrUn:242421778-242422045	Intergenic	-7641	TraesCSU02G299300LC.1	1	rep-1_peak_2510	-	rep-1_peak_2510	2.33365	8.24183	4.18097	chrUn:242421778-242422045	242421906	-	-	-	-	-	-	TraesCSU02G299300LC	Iron sulfur cluster assembly protein 1, mitochondrial
Merged-chr7B-357789126-1	chr7B:357788980-357789272	Intergenic	-121536	TraesCS7B02G357800LC.1	1	rep-1_peak_2239	-	rep-1_peak_2239	2.91682	6.7198	2.95916	chr7B:357788980-357789272	357789097	-	-	-	-	-	-	TraesCS7B02G357800LC	DNA-(apurinic or apyrimidinic site) lyase
Merged-chr7A-178313597-1	chr7A:178313466-178313728	Intergenic	-11912	TraesCS7A02G275600LC.1	2	-	rep-2_peak_1200	-	-	-	-	-	-	rep-2_peak_1200	4.04657	4.93397	1.5472	chr7A:178313466-178313728	178313613	TraesCS7A02G275600LC	dentin sialophosphoprotein
Merged-chr7A-2703005-2	chr7A:2702824-2703205	Intergenic	-2354	TraesCS7A02G005100.1	1&2	rep-1_peak_2030	rep-2_peak_1184	rep-1_peak_2030	5.30955	9.62391	5.35217	chr7A:2702824-2703143	2702969	rep-2_peak_1184	5.11779	8.61314	4.37877	chr7A:2702848-2703205	2703046	TraesCS7A02G005100	NBS-LRR disease resistance protein, putative
Merged-chr6B-572546503-1	chr6B:572546372-572546634	Intergenic	-31245	TraesCS6B02G593500LC.1	1	rep-1_peak_1948	-	rep-1_peak_1948	2.80483	15.4539	10.5397	chr6B:572546372-572546634	572546527	-	-	-	-	-	-	TraesCS6B02G593500LC	E3 ubiquitin-protein ligase SINA-like 2
Merged-chr4A-340402859-2	chr4A:340402702-340402998	Intergenic	-87127	TraesCS4A02G248100LC.1	1&2	rep-1_peak_1121	rep-2_peak_610	rep-1_peak_1121	4.75989	6.57508	2.84527	chr4A:340402702-340402990	340402845	rep-2_peak_610	6.74428	9.91288	5.47827	chr4A:340402747-340402998	340402926	TraesCS4A02G248100LC	S-adenosyl-L-methionine-dependent methyltransferases superfamily protein
Merged-chr4D-298560942-2	chr4D:298560747-298561122	Intergenic	-18291	TraesCS4D02G171700.2	1&2	rep-1_peak_1394	rep-2_peak_771	rep-1_peak_1394	7.73972	12.0121	7.43234	chr4D:298560747-298561046	298560951	rep-2_peak_771	8.76756	14.1005	9.19115	chr4D:298560856-298561122	298560951	TraesCS4D02G171700	Transcription factor
Merged-chr3D-180888812-1	chr3D:180888685-180888940	Intergenic	-214275	TraesCS3D02G191500.1	2	-	rep-2_peak_539	-	-	-	-	-	-	rep-2_peak_539	7.0085	10.734	6.19695	chr3D:180888685-180888940	180888785	TraesCS3D02G191500	Pentatricopeptide repeat-containing protein
Merged-chr3A-648528759-1	chr3A:648528613-648528905	Intergenic	-7690	TraesCS3A02G545200LC.1	2	-	rep-2_peak_443	-	-	-	-	-	-	rep-2_peak_443	6.57907	9.611	5.23438	chr3A:648528613-648528905	648528750	TraesCS3A02G545200LC	Lung seven transmembrane receptor family protein
Merged-chr3A-300518866-1	chr3A:300518736-300518997	Intergenic	-524154	TraesCS3A02G283100LC.1	2	-	rep-2_peak_412	-	-	-	-	-	-	rep-2_peak_412	5.39542	7.32167	3.33381	chr3A:300518736-300518997	300518792	TraesCS3A02G283100LC	Transposon Ty3-G Gag-Pol polyprotein
Merged-chr1A-401307873-1	chr1A:401307732-401308014	Intergenic	-80468	TraesCS1A02G229100.1	2	-	rep-2_peak_40	-	-	-	-	-	-	rep-2_peak_40	8.06451	12.5738	7.81376	chr1A:401307732-401308014	401307849	TraesCS1A02G229100	Histone H2B
Merged-chrUn-138101454-1	chrUn:138101331-138101578	Intergenic	138519	TraesCSU02G225300LC.1	1	rep-1_peak_2458	-	rep-1_peak_2458	4.75989	6.57508	2.84527	chrUn:138101331-138101578	138101560	-	-	-	-	-	-	TraesCSU02G225300LC	Retrotransposon protein, putative, unclassified
Merged-chr2A-600749602-1	chr2A:600749460-600749744	Intergenic	167448	TraesCS2A02G356300.2	1	rep-1_peak_453	-	rep-1_peak_453	6.44977	9.36949	5.12745	chr2A:600749460-600749744	600749538	-	-	-	-	-	-	TraesCS2A02G356300	Sister chromatid cohesion protein PDS5 B-B
Merged-chr5B-538354453-1	chr5B:538354324-538354582	Intergenic	-37673	TraesCS5B02G541200LC.1	2	-	rep-2_peak_936	-	-	-	-	-	-	rep-2_peak_936	6.06985	8.59462	4.36581	chr5B:538354324-538354582	538354358	TraesCS5B02G541200LC	Membrane-bound transcription factor site-1 protease
Merged-chr4A-565057069-1	chr4A:565056944-565057195	Intergenic	16753	TraesCS4A02G252800.1	1	rep-1_peak_1158	-	rep-1_peak_1158	5.15981	6.89164	3.07422	chr4A:565056944-565057195	565056991	-	-	-	-	-	-	TraesCS4A02G252800	Cathepsin B-like cysteine protease
Merged-chr3A-38928004-1	chr3A:38927878-38928130	Intergenic	65614	TraesCS3A02G066000.1	1	rep-1_peak_734	-	rep-1_peak_734	3.86986	4.61692	1.39945	chr3A:38927878-38928130	38927904	-	-	-	-	-	-	TraesCS3A02G066000	KH domain-containing protein
Merged-chr7B-707004795-1	chr7B:707004653-707004937	Intergenic	-24764	TraesCS7B02G442200.1	1	rep-1_peak_2298	-	rep-1_peak_2298	4.99723	8.73275	4.59099	chr7B:707004653-707004937	707004764	-	-	-	-	-	-	TraesCS7B02G442200	P-loop containing nucleoside triphosphate hydrolases superfamily protein
Merged-chr2D-106757113-1	chr2D:106756969-106757257	Intergenic	-106597	TraesCS2D02G162200.1	1	rep-1_peak_633	-	rep-1_peak_633	7.0548	10.518	6.13333	chr2D:106756969-106757257	106757107	-	-	-	-	-	-	TraesCS2D02G162200	Calcium-binding family protein
Merged-chrUn-250814819-1	chrUn:250814694-250814944	Intergenic	46050	TraesCSU02G308800LC.1	2	-	rep-2_peak_1480	-	-	-	-	-	-	rep-2_peak_1480	3.53312	7.88605	3.8031	chrUn:250814694-250814944	250814797	TraesCSU02G308800LC	Retrotransposon protein, putative, unclassified
Merged-chr3B-554915232-1	chr3B:554915071-554915394	Intergenic	17717	TraesCS3B02G526700LC.1	2	-	rep-2_peak_501	-	-	-	-	-	-	rep-2_peak_501	7.41871	11.2722	6.66276	chr3B:554915071-554915394	554915232	TraesCS3B02G526700LC	Zinc finger CCCH domain protein
Merged-chr7B-537498341-1	chr7B:537498211-537498471	Intergenic	19033	TraesCS7B02G300200.1	1	rep-1_peak_2273	-	rep-1_peak_2273	5.15981	6.89164	3.07422	chr7B:537498211-537498471	537498360	-	-	-	-	-	-	TraesCS7B02G300200	FAD-binding Berberine family protein
Merged-chr3D-444734047-1	chr3D:444733922-444734172	Intergenic	12599	TraesCS3D02G419400LC.1	1	rep-1_peak_1033	-	rep-1_peak_1033	4.95476	6.54878	2.83485	chr3D:444733922-444734172	444733995	-	-	-	-	-	-	TraesCS3D02G419400LC	RNA-directed DNA polymerase (reverse transcriptase)-related family protein
Merged-chrUn-9041123-1	chrUn:9040981-9041265	Intergenic	132655	TraesCSU02G005000.2	1	rep-1_peak_2414	-	rep-1_peak_2414	5.70265	8.60465	4.49556	chrUn:9040981-9041265	9041193	-	-	-	-	-	-	TraesCSU02G005000	Glutamyl-tRNA reductase
Merged-chr7D-100462222-1	chr7D:100462091-100462354	Intergenic	-33321	TraesCS7D02G187200LC.1	2	-	rep-2_peak_1366	-	-	-	-	-	-	rep-2_peak_1366	4.07026	5.09821	1.65095	chr7D:100462091-100462354	100462239	TraesCS7D02G187200LC	F-box/RNI-like/FBD-like domains-containing protein
Merged-chrUn-465964056-1	chrUn:465963932-465964181	Intergenic	109055	TraesCSU02G657000LC.1	1	rep-1_peak_2689	-	rep-1_peak_2689	5.66258	7.83872	3.85159	chrUn:465963932-465964181	465964007	-	-	-	-	-	-	TraesCSU02G657000LC	Retrotransposon protein, putative, unclassified
Merged-chr7B-558477159-1	chr7B:558477022-558477296	Intergenic	-108127	TraesCS7B02G523200LC.1	1	rep-1_peak_2275	-	rep-1_peak_2275	5.80479	8.10794	4.07235	chr7B:558477022-558477296	558477144	-	-	-	-	-	-	TraesCS7B02G523200LC	DCD (Development and Cell Death) domain protein
Merged-chr3B-259927702-1	chr3B:259927525-259927880	Intergenic	-15113	TraesCS3B02G217500.1	1	rep-1_peak_891	-	rep-1_peak_891	2.91682	6.7198	2.95916	chr3B:259927525-259927880	259927661	-	-	-	-	-	-	TraesCS3B02G217500	60S ribosomal protein L30
Merged-chr5D-436509479-1	chr5D:436509341-436509618	Intergenic	-68947	TraesCS5D02G354200.1	2	-	rep-2_peak_1003	-	-	-	-	-	-	rep-2_peak_1003	5.39542	7.32167	3.33381	chr5D:436509341-436509618	436509517	TraesCS5D02G354200	Histone H4
Merged-chr4A-327700031-1	chr4A:327699908-327700154	Intergenic	38470	TraesCS4A02G243600LC.1	1	rep-1_peak_1119	-	rep-1_peak_1119	4.30475	11.0441	6.57717	chr4A:327699908-327700154	327700037	-	-	-	-	-	-	TraesCS4A02G243600LC	Retrotransposon protein, putative, Ty3-gypsy subclass
Merged-chrUn-452618699-1	chrUn:452618575-452618824	Intergenic	31999	TraesCSU02G643900LC.1	1	rep-1_peak_2676	-	rep-1_peak_2676	3.19811	4.49817	1.34502	chrUn:452618575-452618824	452618774	-	-	-	-	-	-	TraesCSU02G643900LC	Envelope membrane protein
Merged-chrUn-442814786-1	chrUn:442814639-442814933	Intergenic	78884	TraesCSU02G634400LC.1	2	-	rep-2_peak_1569	-	-	-	-	-	-	rep-2_peak_1569	7.0085	10.734	6.19695	chrUn:442814639-442814933	442814754	TraesCSU02G634400LC	Leucine-rich repeat (LRR) family protein
Merged-chr1B-466190127-1	chr1B:466189998-466190256	Intergenic	-70056	TraesCS1B02G472000LC.1	1	rep-1_peak_198	-	rep-1_peak_198	5.66258	7.83872	3.85159	chr1B:466189998-466190256	466190138	-	-	-	-	-	-	TraesCS1B02G472000LC	Retrotransposon protein, putative, unclassified
Merged-chr2B-739458809-1	chr2B:739458671-739458948	Intergenic	-49085	TraesCS2B02G810500LC.1	2	-	rep-2_peak_308	-	-	-	-	-	-	rep-2_peak_308	5.8651	8.25693	4.09877	chr2B:739458671-739458948	739458690	TraesCS2B02G810500LC	Pol polyprotein
Merged-chr7D-157514242-1	chr7D:157514114-157514371	Intergenic	19907	TraesCS7D02G246100LC.1	1	rep-1_peak_2330	-	rep-1_peak_2330	3.9446	10.5924	6.19148	chr7D:157514114-157514371	157514246	-	-	-	-	-	-	TraesCS7D02G246100LC	Endonuclease III homolog
Merged-chr3D-49582616-1	chr3D:49582488-49582745	Intergenic	-13483	TraesCS3D02G099700LC.1	1	rep-1_peak_966	-	rep-1_peak_966	5.9534	8.37785	4.29835	chr3D:49582488-49582745	49582564	-	-	-	-	-	-	TraesCS3D02G099700LC	RNA-directed DNA polymerase (reverse transcriptase)-related family protein
Merged-chr3A-60994589-1	chr3A:60994460-60994718	Intergenic	126779	TraesCS3A02G095700.1	1	rep-1_peak_739	-	rep-1_peak_739	7.53512	11.6448	7.10914	chr3A:60994460-60994718	60994540	-	-	-	-	-	-	TraesCS3A02G095700	NBS-LRR disease resistance protein
Merged-chr7A-205580865-1	chr7A:205580735-205580996	Intergenic	-82416	TraesCS7A02G300200LC.1	1	rep-1_peak_2070	-	rep-1_peak_2070	4.67204	6.00882	2.40658	chr7A:205580735-205580996	205580824	-	-	-	-	-	-	TraesCS7A02G300200LC	Retrotransposon protein, putative, unclassified
Merged-chr4D-487832110-1	chr4D:487831973-487832247	Intergenic	-33819	TraesCS4D02G433700LC.1	1	rep-1_peak_1421	-	rep-1_peak_1421	5.80479	8.10794	4.07235	chr4D:487831973-487832247	487832039	-	-	-	-	-	-	TraesCS4D02G433700LC	cysteine-rich/transmembrane domain protein A
Merged-chr3D-379632490-1	chr3D:379632367-379632613	Intergenic	-46497	TraesCS3D02G362700LC.1	2	-	rep-2_peak_555	-	-	-	-	-	-	rep-2_peak_555	7.11502	10.7088	6.17486	chr3D:379632367-379632613	379632506	TraesCS3D02G362700LC	Endonuclease/exonuclease/phosphatase family protein
Merged-chr5D-302745468-1	chr5D:302745289-302745647	TTS (TraesCS5D02G200000.1)	1629	TraesCS5D02G200000.1	1	rep-1_peak_1695	-	rep-1_peak_1695	5.15981	6.89164	3.07422	chr5D:302745289-302745647	302745382	-	-	-	-	-	-	TraesCS5D02G200000	senescence-associated family protein, putative (DUF581)
Merged-chr2D-304704049-1	chr2D:304703764-304704335	Intergenic	4833	TraesCS2D02G331000LC.1	1	rep-1_peak_658	-	rep-1_peak_658	4.27699	5.60138	2.12712	chr2D:304703764-304704335	304704012	-	-	-	-	-	-	TraesCS2D02G331000LC	Retrovirus-related Pol polyprotein from transposon TNT 1-94
Merged-chr2D-31957874-1	chr2D:31957748-31958000	Intergenic	-6844	TraesCS2D02G074700.1	1	rep-1_peak_613	-	rep-1_peak_613	6.44977	9.36949	5.12745	chr2D:31957748-31958000	31957854	-	-	-	-	-	-	TraesCS2D02G074700	IAA-amino acid hydrolase ILR1
Merged-chr7B-46693851-1	chr7B:46693720-46693983	Intergenic	118140	TraesCS7B02G077000LC.1	1	rep-1_peak_2175	-	rep-1_peak_2175	2.32829	8.81893	4.66695	chr7B:46693720-46693983	46693928	-	-	-	-	-	-	TraesCS7B02G077000LC	RNA polymerase II transcription mediator
Merged-chr6A-371705161-1	chr6A:371705015-371705308	Intergenic	-19509	TraesCS6A02G208000.1	1	rep-1_peak_1799	-	rep-1_peak_1799	10.4718	20.5893	15.3211	chr6A:371705015-371705308	371705178	-	-	-	-	-	-	TraesCS6A02G208000	Folate receptor-like protein
Merged-chr3D-177477880-1	chr3D:177477736-177478024	Intergenic	8120	TraesCS3D02G189800.1	1	rep-1_peak_987	-	rep-1_peak_987	4.42474	5.65664	2.16479	chr3D:177477736-177478024	177477911	-	-	-	-	-	-	TraesCS3D02G189800	Cysteine proteinase inhibitor
Merged-chr5D-75451638-1	chr5D:75451508-75451768	Intergenic	-15886	TraesCS5D02G108000LC.1	2	-	rep-2_peak_959	-	-	-	-	-	-	rep-2_peak_959	5.39542	7.32167	3.33381	chr5D:75451508-75451768	75451629	TraesCS5D02G108000LC	HAT transposon superfamily protein
Merged-chr1B-604841197-1	chr1B:604841072-604841322	Intergenic	-5317	TraesCS1B02G639900LC.1	1	rep-1_peak_222	-	rep-1_peak_222	7.07823	10.5653	6.16649	chr1B:604841072-604841322	604841089	-	-	-	-	-	-	TraesCS1B02G639900LC	AP2-like ethylene-responsive transcription factor
Merged-chr6B-417586127-1	chr6B:417586005-417586250	Intergenic	-82861	TraesCS6B02G454200LC.1	2	-	rep-2_peak_1120	-	-	-	-	-	-	rep-2_peak_1120	5.39542	7.32167	3.33381	chr6B:417586005-417586250	417586085	TraesCS6B02G454200LC	Retrotransposon protein, putative, unclassified
Merged-chrUn-408927734-1	chrUn:408927593-408927875	Intergenic	9057	TraesCSU02G594200LC.1	1	rep-1_peak_2632	-	rep-1_peak_2632	4.6849	7.86745	3.87291	chrUn:408927593-408927875	408927656	-	-	-	-	-	-	TraesCSU02G594200LC	2-oxoglutarate decarboxylase/hydro-lyase/magnesium ion-binding protein
Merged-chr1D-390879146-1	chr1D:390879015-390879278	Intergenic	-13087	TraesCS1D02G405700LC.1	1	rep-1_peak_298	-	rep-1_peak_298	4.6849	7.86745	3.87291	chr1D:390879015-390879278	390879238	-	-	-	-	-	-	TraesCS1D02G405700LC	Endonuclease/exonuclease/phosphatase family protein
Merged-chr1D-206850413-1	chr1D:206850288-206850538	Intergenic	-16136	TraesCS1D02G229700LC.1	2	-	rep-2_peak_126	-	-	-	-	-	-	rep-2_peak_126	5.56582	10.8069	6.25748	chr1D:206850288-206850538	206850418	TraesCS1D02G229700LC	Alanine--tRNA ligase
Merged-chr3A-456992795-1	chr3A:456992665-456992926	Intergenic	68229	TraesCS3A02G368200LC.1	1	rep-1_peak_804	-	rep-1_peak_804	7.07823	10.5653	6.16649	chr3A:456992665-456992926	456992775	-	-	-	-	-	-	TraesCS3A02G368200LC	Disease resistance protein (TIR-NBS-LRR class) family
Merged-chr1D-183697086-1	chr1D:183696958-183697215	Intergenic	-665402	TraesCS1D02G136800.8	2	-	rep-2_peak_125	-	-	-	-	-	-	rep-2_peak_125	6.59823	9.65187	5.26088	chr1D:183696958-183697215	183697082	TraesCS1D02G136800	F-box / LRR-repeat protein
Merged-chr2D-612825355-1	chr2D:612825232-612825479	Intergenic	3370	TraesCS2D02G644800LC.1	2	-	rep-2_peak_372	-	-	-	-	-	-	rep-2_peak_372	6.10539	9.24942	4.92387	chr2D:612825232-612825479	612825365	TraesCS2D02G644800LC	Protein FAR1-RELATED SEQUENCE 5
Merged-chr1B-398646607-1	chr1B:398646440-398646774	promoter	-1314	TraesCS1B02G414900LC.1	1	rep-1_peak_186	-	rep-1_peak_186	4.95476	6.54878	2.83485	chr1B:398646440-398646774	398646504	-	-	-	-	-	-	TraesCS1B02G414900LC	hydrolases, acting on ester bond
Merged-chr5A-645701591-1	chr5A:645701427-645701756	Intergenic	-6108	TraesCS5A02G631900LC.1	1	rep-1_peak_1517	-	rep-1_peak_1517	5.80479	8.10794	4.07235	chr5A:645701427-645701756	645701516	-	-	-	-	-	-	TraesCS5A02G631900LC	Transposon protein, putative, CACTA, En/Spm sub-class
Merged-chr6B-429586662-1	chr6B:429586540-429586784	Intergenic	33633	TraesCS6B02G464000LC.1	1	rep-1_peak_1915	-	rep-1_peak_1915	4.12542	15.4568	10.5422	chr6B:429586540-429586784	429586666	-	-	-	-	-	-	TraesCS6B02G464000LC	Arginine repressor
Merged-chr1D-269233321-1	chr1D:269233186-269233457	Intergenic	-120630	TraesCS1D02G192900.1	2	-	rep-2_peak_133	-	-	-	-	-	-	rep-2_peak_133	4.86383	6.37021	2.60064	chr1D:269233186-269233457	269233269	TraesCS1D02G192900	Xanthine dehydrogenase
Merged-chr1B-408910720-1	chr1B:408910593-408910847	Intergenic	-241786	TraesCS1B02G227500.1	1	rep-1_peak_188	-	rep-1_peak_188	6.3704	9.1793	4.97278	chr1B:408910593-408910847	408910748	-	-	-	-	-	-	TraesCS1B02G227500	LUC7 related protein
Merged-chr6B-422527642-1	chr6B:422527498-422527786	Intergenic	-38139	TraesCS6B02G240800.1	2	-	rep-2_peak_1121	-	-	-	-	-	-	rep-2_peak_1121	5.84041	8.31411	4.14169	chr6B:422527498-422527786	422527653	TraesCS6B02G240800	BAG family molecular chaperone regulator 2
Merged-chr1B-293156919-1	chr1B:293156784-293157054	Intergenic	-201024	TraesCS1B02G319500LC.1	1	rep-1_peak_160	-	rep-1_peak_160	5.66258	7.83872	3.85159	chr1B:293156784-293157054	293156820	-	-	-	-	-	-	TraesCS1B02G319500LC	Retrotransposon protein, putative, unclassified
Merged-chr4D-10914010-1	chr4D:10913887-10914134	Intergenic	-13745	TraesCS4D02G024900.1	1	rep-1_peak_1360	-	rep-1_peak_1360	5.15981	6.89164	3.07422	chr4D:10913887-10914134	10914034	-	-	-	-	-	-	TraesCS4D02G024900	GDSL esterase/lipase
Merged-chr3A-728841986-1	chr3A:728841860-728842113	promoter	-1691	TraesCS3A02G690100LC.1	1	rep-1_peak_843	-	rep-1_peak_843	5.28037	8.55764	4.45493	chr3A:728841860-728842113	728841934	-	-	-	-	-	-	TraesCS3A02G690100LC	Transposable element protein, putative
Merged-chr2B-285682992-1	chr2B:285682853-285683132	Intergenic	-351205	TraesCS2B02G357500LC.1	2	-	rep-2_peak_260	-	-	-	-	-	-	rep-2_peak_260	8.09313	12.6691	7.89611	chr2B:285682853-285683132	285682983	TraesCS2B02G357500LC	Maturase K
Merged-chr4A-83556765-1	chr4A:83556622-83556909	Intergenic	15707	TraesCS4A02G081000.1	1	rep-1_peak_1080	-	rep-1_peak_1080	5.10983	6.80303	3.02619	chr4A:83556622-83556909	83556733	-	-	-	-	-	-	TraesCS4A02G081000	Nuclear factor Y subunit C
Merged-chr4D-112689744-1	chr4D:112689607-112689882	Intergenic	31683	TraesCS4D02G128300.1	2	-	rep-2_peak_759	-	-	-	-	-	-	rep-2_peak_759	5.6462	12.0896	7.38118	chr4D:112689607-112689882	112689741	TraesCS4D02G128300	Glycosyltransferase
Merged-chr2B-731655422-1	chr2B:731655299-731655545	Intergenic	-31505	TraesCS2B02G796200LC.1	2	-	rep-2_peak_306	-	-	-	-	-	-	rep-2_peak_306	2.04044	130.048	122.745	chr2B:731655299-731655545	731655432	TraesCS2B02G796200LC	Ulp1 protease family, C-terminal catalytic domain containing protein, expressed
Merged-chrUn-73871803-1	chrUn:73871668-73871938	Intergenic	60251	TraesCSU02G131900LC.1	1	rep-1_peak_2441	-	rep-1_peak_2441	3.01253	15.4705	10.5538	chrUn:73871668-73871938	73871798	-	-	-	-	-	-	TraesCSU02G131900LC	RNA-directed DNA polymerase (reverse transcriptase)-related family protein
Merged-chrUn-428062461-1	chrUn:428062325-428062597	Intergenic	-13376	TraesCSU02G620700LC.1	1	rep-1_peak_2654	-	rep-1_peak_2654	4.53065	8.20038	4.14431	chrUn:428062325-428062597	428062422	-	-	-	-	-	-	TraesCSU02G620700LC	12-oxophytodienoate reductase-like protein
Merged-chr4A-676445259-1	chr4A:676445129-676445390	Intergenic	11351	TraesCS4A02G402700.1	1	rep-1_peak_1196	-	rep-1_peak_1196	2.08045	4.47174	1.32661	chr4A:676445129-676445390	676445156	-	-	-	-	-	-	TraesCS4A02G402700	AT4G29520-like protein
Merged-chr2B-288661891-1	chr2B:288661750-288662032	Intergenic	10243	TraesCS2B02G359100LC.1	1	rep-1_peak_534	-	rep-1_peak_534	4.37257	7.02963	3.19191	chr2B:288661750-288662032	288661870	-	-	-	-	-	-	TraesCS2B02G359100LC	NAC domain protein
Merged-chr4B-119201335-1	chr4B:119201212-119201459	Intergenic	-58590	TraesCS4B02G108300.1	1	rep-1_peak_1263	-	rep-1_peak_1263	6.67434	9.78142	5.47705	chr4B:119201212-119201459	119201330	-	-	-	-	-	-	TraesCS4B02G108300	ATP-dependent zinc metalloprotease FtsH
Merged-chr7A-572698425-1	chr7A:572698296-572698555	Intergenic	-122582	TraesCS7A02G557100LC.1	1	rep-1_peak_2131	-	rep-1_peak_2131	5.15981	6.89164	3.07422	chr7A:572698296-572698555	572698383	-	-	-	-	-	-	TraesCS7A02G557100LC	Ribulose-phosphate 3-epimerase
Merged-chr2B-400067761-1	chr2B:400067628-400067895	Intergenic	117354	TraesCS2B02G450800LC.1	2	-	rep-2_peak_276	-	-	-	-	-	-	rep-2_peak_276	8.15811	12.9787	8.17571	chr2B:400067628-400067895	400067740	TraesCS2B02G450800LC	Polynucleotidyl transferase, ribonuclease H-like superfamily protein
Merged-chr6B-480399893-1	chr6B:480399771-480400016	Intergenic	-11707	TraesCS6B02G267000.1	2	-	rep-2_peak_1130	-	-	-	-	-	-	rep-2_peak_1130	5.48049	12.5062	7.7591	chr6B:480399771-480400016	480399859	TraesCS6B02G267000	Protease HtpX
Merged-chr7D-514313695-1	chr7D:514313567-514313823	Intergenic	32597	TraesCS7D02G538100LC.1	2	-	rep-2_peak_1399	-	-	-	-	-	-	rep-2_peak_1399	5.39542	7.32167	3.33381	chr7D:514313567-514313823	514313722	TraesCS7D02G538100LC	Glycosyltransferase
Merged-chr6B-430149902-1	chr6B:430149778-430150027	Intergenic	-38533	TraesCS6B02G242400.1	2	-	rep-2_peak_1124	-	-	-	-	-	-	rep-2_peak_1124	4.87512	6.39727	2.62293	chr6B:430149778-430150027	430149885	TraesCS6B02G242400	Epidermal p-coumarate 3-hydroxylase
Merged-chr6B-617247671-1	chr6B:617247543-617247799	Intergenic	-59928	TraesCS6B02G636300LC.1	1	rep-1_peak_1953	-	rep-1_peak_1953	2.9427	6.24473	2.59763	chr6B:617247543-617247799	617247630	-	-	-	-	-	-	TraesCS6B02G636300LC	Ribonuclease H-like superfamily protein
Merged-chr5A-663846437-1	chr5A:663846302-663846573	Intergenic	-3097	TraesCS5A02G663600LC.1	2	-	rep-2_peak_859	-	-	-	-	-	-	rep-2_peak_859	5.8651	8.25693	4.09877	chr5A:663846302-663846573	663846420	TraesCS5A02G663600LC	inner centromere protein, ARK-binding region protein
Merged-chr4D-91086536-1	chr4D:91086411-91086661	Intergenic	10821	TraesCS4D02G109800LC.1	2	-	rep-2_peak_755	-	-	-	-	-	-	rep-2_peak_755	5.30999	8.28536	4.11866	chr4D:91086411-91086661	91086573	TraesCS4D02G109800LC	F-box/LRR-repeat protein, putative
Merged-chr1D-354979091-1	chr1D:354978919-354979263	Intergenic	-78587	TraesCS1D02G366800LC.1	1	rep-1_peak_290	-	rep-1_peak_290	4.75989	6.57508	2.84527	chr1D:354978919-354979263	354979118	-	-	-	-	-	-	TraesCS1D02G366800LC	NEDD8-conjugating enzyme Ubc12
Merged-chr3A-710735023-1	chr3A:710734900-710735146	Intergenic	27233	TraesCS3A02G478400.1	2	-	rep-2_peak_450	-	-	-	-	-	-	rep-2_peak_450	5.25637	7.16375	3.22635	chr3A:710734900-710735146	710735025	TraesCS3A02G478400	CASP-like protein
Merged-chr2A-238188259-1	chr2A:238188136-238188383	Intergenic	-166011	TraesCS2A02G227100.2	1	rep-1_peak_364	-	rep-1_peak_364	4.95476	6.54878	2.83485	chr2A:238188136-238188383	238188144	-	-	-	-	-	-	TraesCS2A02G227100	BAH-PHD domain-containing protein
Merged-chr2B-531856581-1	chr2B:531856444-531856719	Intergenic	-135973	TraesCS2B02G373200.1	2	-	rep-2_peak_286	-	-	-	-	-	-	rep-2_peak_286	6.06985	8.59462	4.36581	chr2B:531856444-531856719	531856571	TraesCS2B02G373200	N-acetyltransferase ESCO2
Merged-chr1A-211369141-1	chr1A:211369018-211369264	Intergenic	296904	TraesCS1A02G214900LC.1	2	-	rep-2_peak_22	-	-	-	-	-	-	rep-2_peak_22	5.39542	7.32167	3.33381	chr1A:211369018-211369264	211369085	TraesCS1A02G214900LC	Transposon Ty3-I Gag-Pol polyprotein
Merged-chr6A-537098927-1	chr6A:537098787-537099068	Intergenic	-78049	TraesCS6A02G304200.1	1	rep-1_peak_1830	-	rep-1_peak_1830	5.28037	8.55764	4.45493	chr6A:537098787-537099068	537098975	-	-	-	-	-	-	TraesCS6A02G304200	F-box family protein
Merged-chr5D-224275389-1	chr5D:224275266-224275513	Intergenic	-37817	TraesCS5D02G140600.1	1	rep-1_peak_1681	-	rep-1_peak_1681	3.43559	4.70041	1.43548	chr5D:224275266-224275513	224275370	-	-	-	-	-	-	TraesCS5D02G140600	Embryogenesis transmembrane protein-like
Merged-chr7A-407985172-1	chr7A:407985045-407985299	Intergenic	84853	TraesCS7A02G433000LC.1	1	rep-1_peak_2098	-	rep-1_peak_2098	3.86986	4.61692	1.39945	chr7A:407985045-407985299	407985112	-	-	-	-	-	-	TraesCS7A02G433000LC	Retrovirus-related Pol polyprotein from transposon TNT 1-94
Merged-chr5B-62215349-1	chr5B:62215228-62215471	Intergenic	8324	TraesCS5B02G085700LC.1	1	rep-1_peak_1538	-	rep-1_peak_1538	6.87119	14.4225	9.60116	chr5B:62215228-62215471	62215333	-	-	-	-	-	-	TraesCS5B02G085700LC	Aspartic proteinase nepenthesin-1
Merged-chrUn-270275468-1	chrUn:270275305-270275631	Intergenic	81748	TraesCSU02G179400.1	1	rep-1_peak_2522	-	rep-1_peak_2522	2.18123	5.32491	1.89291	chrUn:270275305-270275631	270275467	-	-	-	-	-	-	TraesCSU02G179400	Translation initiation factor IF-2
Merged-chr2A-662671900-1	chr2A:662671764-662672037	Intergenic	-67081	TraesCS2A02G406900.1	1	rep-1_peak_464	-	rep-1_peak_464	5.71187	8.61936	4.50241	chr2A:662671764-662672037	662671918	-	-	-	-	-	-	TraesCS2A02G406900	Prolyl endopeptidase
Merged-chr3A-74207796-1	chr3A:74207672-74207921	Intergenic	-11151	TraesCS3A02G131300LC.1	1	rep-1_peak_742	-	rep-1_peak_742	2.68287	34.1136	28.2439	chr3A:74207672-74207921	74207789	-	-	-	-	-	-	TraesCS3A02G131300LC	Regulator of chromosome condensation (RCC1) family protein
Merged-chr6B-15335825-1	chr6B:15335702-15335948	Intergenic	33673	TraesCS6B02G031500LC.1	1	rep-1_peak_1843	-	rep-1_peak_1843	5.66258	7.83872	3.85159	chr6B:15335702-15335948	15335834	-	-	-	-	-	-	TraesCS6B02G031500LC	Endonuclease/exonuclease/phosphatase family protein
Merged-chr5B-281617414-1	chr5B:281617290-281617538	Intergenic	-13679	TraesCS5B02G152300.1	1	rep-1_peak_1578	-	rep-1_peak_1578	5.62188	10.5395	6.14988	chr5B:281617290-281617538	281617416	-	-	-	-	-	-	TraesCS5B02G152300	Clathrin heavy chain
Merged-chr4A-616431992-1	chr4A:616431870-616432114	Intergenic	-2714	TraesCS4A02G493500LC.1	2	-	rep-2_peak_638	-	-	-	-	-	-	rep-2_peak_638	5.13196	6.91268	3.02228	chr4A:616431870-616432114	616431932	TraesCS4A02G493500LC	Protein phosphatase 2C family protein
Merged-chr6A-509722827-1	chr6A:509722700-509722955	Intergenic	93969	TraesCS6A02G464800LC.1	2	-	rep-2_peak_1056	-	-	-	-	-	-	rep-2_peak_1056	4.72099	6.09926	2.37418	chr6A:509722700-509722955	509722924	TraesCS6A02G464800LC	D-3-phosphoglycerate dehydrogenase
Merged-chr2B-292993708-1	chr2B:292993584-292993833	Intergenic	126368	TraesCS2B02G255500.1	1	rep-1_peak_535	-	rep-1_peak_535	4.95476	6.54878	2.83485	chr2B:292993584-292993833	292993696	-	-	-	-	-	-	TraesCS2B02G255500	Proline synthase co-transcribed bacterial
Merged-chr6A-158880604-2	chr6A:158880480-158880728	Intergenic	-24767	TraesCS6A02G163300.1	1&2	rep-1_peak_1770	rep-2_peak_1030	rep-1_peak_1770	5.80479	8.10794	4.07235	chr6A:158880481-158880727	158880539	rep-2_peak_1030	7.63174	12.7378	7.95546	chr6A:158880480-158880728	158880594	TraesCS6A02G163300	DNA (Cytosine-5-)-methyltransferase
Merged-chr4B-655696261-1	chr4B:655696138-655696385	Intergenic	-50877	TraesCS4B02G581100LC.1	1	rep-1_peak_1349	-	rep-1_peak_1349	7.09474	10.6721	6.24891	chr4B:655696138-655696385	655696236	-	-	-	-	-	-	TraesCS4B02G581100LC	LINE-1 reverse transcriptase like
Merged-chr2A-451056364-1	chr2A:451056236-451056493	Intergenic	-24580	TraesCS2A02G274900.1	1	rep-1_peak_420	-	rep-1_peak_420	7.07823	10.5653	6.16649	chr2A:451056236-451056493	451056370	-	-	-	-	-	-	TraesCS2A02G274900	Importin-like protein
Merged-chr1A-237129972-1	chr1A:237129818-237130127	Intergenic	-98388	TraesCS1A02G231900LC.1	1	rep-1_peak_54	-	rep-1_peak_54	3.80791	4.69382	1.43548	chr1A:237129818-237130127	237130032	-	-	-	-	-	-	TraesCS1A02G231900LC	Rapid alkalinization factor (RALF) family protein
Merged-chr4B-390160169-2	chr4B:390160039-390160304	Intergenic	-119207	TraesCS4B02G178200.1	1&2	rep-1_peak_1300	rep-2_peak_722	rep-1_peak_1300	8.09182	14.2922	9.48097	chr4B:390160039-390160304	390160148	rep-2_peak_722	7.12295	11.5446	6.89609	chr4B:390160041-390160294	390160148	TraesCS4B02G178200	Calmodulin
Merged-chr3B-508777525-1	chr3B:508777373-508777678	Intergenic	-18384	TraesCS3B02G317100.1	1	rep-1_peak_921	-	rep-1_peak_921	4.2839	5.61211	2.12712	chr3B:508777373-508777678	508777474	-	-	-	-	-	-	TraesCS3B02G317100	Isoleucine--tRNA ligase
Merged-chr4A-693217984-1	chr4A:693217752-693218217	Intergenic	-11662	TraesCS4A02G623000LC.1	1	rep-1_peak_1204	-	rep-1_peak_1204	2.87246	11.0472	6.58022	chr4A:693217752-693218217	693218063	-	-	-	-	-	-	TraesCS4A02G623000LC	Endonuclease/exonuclease/phosphatase family protein
Merged-chr7D-471661180-1	chr7D:471661058-471661303	Intergenic	105630	TraesCS7D02G365200.1	2	-	rep-2_peak_1396	-	-	-	-	-	-	rep-2_peak_1396	4.85374	16.5804	11.4663	chr7D:471661058-471661303	471661168	TraesCS7D02G365200	NAC domain protein
Merged-chr3A-211144877-1	chr3A:211144733-211145022	Intergenic	44120	TraesCS3A02G182100.1	1	rep-1_peak_765	-	rep-1_peak_765	5.65753	9.51917	5.25792	chr3A:211144733-211145022	211144875	-	-	-	-	-	-	TraesCS3A02G182100	RING finger protein
Merged-chr7A-460766198-1	chr7A:460766061-460766335	Intergenic	11986	TraesCS7A02G466100LC.1	2	-	rep-2_peak_1234	-	-	-	-	-	-	rep-2_peak_1234	5.08782	7.09208	3.16772	chr7A:460766061-460766335	460766162	TraesCS7A02G466100LC	Cyst nematode resistance protein-like
Merged-chr1A-239914863-1	chr1A:239914742-239914985	Intergenic	-5731	TraesCS1A02G234700LC.1	1	rep-1_peak_57	-	rep-1_peak_57	5.23588	7.57863	3.65634	chr1A:239914742-239914985	239914914	-	-	-	-	-	-	TraesCS1A02G234700LC	60S ribosomal export protein NMD3
Merged-chr7A-7605134-1	chr7A:7604987-7605281	Intergenic	7094	TraesCS7A02G017700.1	1	rep-1_peak_2031	-	rep-1_peak_2031	4.75989	6.57508	2.84527	chr7A:7604987-7605281	7605058	-	-	-	-	-	-	TraesCS7A02G017700	guanine nucleotide-binding protein subunit gamma
Merged-chr4B-123811283-1	chr4B:123811133-123811433	Intergenic	-32652	TraesCS4B02G139400LC.1	2	-	rep-2_peak_703	-	-	-	-	-	-	rep-2_peak_703	2.26998	15.8979	10.8355	chr4B:123811133-123811433	123811384	TraesCS4B02G139400LC	mediator of RNA polymerase II transcription subunit 15a-like protein
Merged-chr6A-184285342-1	chr6A:184285196-184285489	Intergenic	-80291	TraesCS6A02G251600LC.1	1	rep-1_peak_1775	-	rep-1_peak_1775	5.80479	8.10794	4.07235	chr6A:184285196-184285489	184285428	-	-	-	-	-	-	TraesCS6A02G251600LC	Retrotransposon protein, putative, unclassified
Merged-chr7B-453959235-1	chr7B:453959090-453959381	Intergenic	162762	TraesCS7B02G431800LC.1	1	rep-1_peak_2259	-	rep-1_peak_2259	5.37845	7.36798	3.479	chr7B:453959090-453959381	453959315	-	-	-	-	-	-	TraesCS7B02G431800LC	WD-repeat protein, putative
Merged-chr3A-636839023-1	chr3A:636838807-636839239	Intergenic	5925	TraesCS3A02G529100LC.1	1	rep-1_peak_836	-	rep-1_peak_836	5.23588	7.57863	3.65634	chr3A:636838807-636839239	636838879	-	-	-	-	-	-	TraesCS3A02G529100LC	Guanine nucleotide exchange factor SDC25
Merged-chr2B-691504774-1	chr2B:691504652-691504896	Intergenic	-8351	TraesCS2B02G740600LC.1	2	-	rep-2_peak_302	-	-	-	-	-	-	rep-2_peak_302	6.59823	9.65187	5.26088	chr2B:691504652-691504896	691504790	TraesCS2B02G740600LC	BTB/POZ and MATH domain-containing protein 2
Merged-chr1A-427155664-1	chr1A:427155538-427155790	Intergenic	-106305	TraesCS1A02G240200.1	2	-	rep-2_peak_43	-	-	-	-	-	-	rep-2_peak_43	4.72099	6.09926	2.37418	chr1A:427155538-427155790	427155598	TraesCS1A02G240200	methionine aminopeptidase 1C
Merged-chr1A-215715329-1	chr1A:215715203-215715455	Intergenic	10041	TraesCS1A02G218300LC.1	1	rep-1_peak_50	-	rep-1_peak_50	3.9302	4.7487	1.47458	chr1A:215715203-215715455	215715256	-	-	-	-	-	-	TraesCS1A02G218300LC	Retrotransposon, putative, centromere-specific
Merged-chr1B-640406905-1	chr1B:640406782-640407029	Intergenic	-5558	TraesCS1B02G415300.1	1	rep-1_peak_225	-	rep-1_peak_225	4.95476	6.54878	2.83485	chr1B:640406782-640407029	640406940	-	-	-	-	-	-	TraesCS1B02G415300	GTPase-activating protein pac-1
Merged-chr5A-138870697-1	chr5A:138870570-138870824	Intergenic	107169	TraesCS5A02G146400LC.1	1	rep-1_peak_1445	-	rep-1_peak_1445	5.15981	6.89164	3.07422	chr5A:138870570-138870824	138870665	-	-	-	-	-	-	TraesCS5A02G146400LC	Peptide chain release factor 1
Merged-chrUn-316832304-1	chrUn:316832168-316832441	Intergenic	13603	TraesCSU02G422900LC.1	1	rep-1_peak_2557	-	rep-1_peak_2557	2.96069	13.0368	8.35204	chrUn:316832168-316832441	316832315	-	-	-	-	-	-	TraesCSU02G422900LC	11S globulin seed storage protein 2
Merged-chr2D-462802647-1	chr2D:462802465-462802829	Intergenic	-9602	TraesCS2D02G466500LC.1	1	rep-1_peak_687	-	rep-1_peak_687	7.16621	13.6262	8.87525	chr2D:462802465-462802829	462802658	-	-	-	-	-	-	TraesCS2D02G466500LC	Transposase
Merged-chr5D-296663684-1	chr5D:296663531-296663837	Intergenic	188940	TraesCS5D02G192600.1	1	rep-1_peak_1694	-	rep-1_peak_1694	3.80791	4.69382	1.43548	chr5D:296663531-296663837	296663693	-	-	-	-	-	-	TraesCS5D02G192600	ATP synthase subunit b, chloroplastic
Merged-chr6B-699053361-1	chr6B:699053232-699053491	Intergenic	6984	TraesCS6B02G770200LC.1	1	rep-1_peak_1964	-	rep-1_peak_1964	5.66258	7.83872	3.85159	chr6B:699053232-699053491	699053299	-	-	-	-	-	-	TraesCS6B02G770200LC	Retrotransposon protein, putative, Ty1-copia subclass
Merged-chr1D-83326005-1	chr1D:83325875-83326136	Intergenic	-177332	TraesCS1D02G130100LC.1	1	rep-1_peak_252	-	rep-1_peak_252	5.15981	6.89164	3.07422	chr1D:83325875-83326136	83326065	-	-	-	-	-	-	TraesCS1D02G130100LC	Zinc finger MYM-type-like protein
Merged-chr2B-77512349-1	chr2B:77512188-77512510	Intergenic	-16087	TraesCS2B02G152210LC.1	1	rep-1_peak_497	-	rep-1_peak_497	2.07248	5.3016	1.88851	chr2B:77512188-77512510	77512236	-	-	-	-	-	-	TraesCS2B02G152210LC	Retrotransposon protein, putative, unclassified
Merged-chr7D-333409478-1	chr7D:333409351-333409605	Intergenic	243746	TraesCS7D02G389200LC.1	1	rep-1_peak_2358	-	rep-1_peak_2358	4.24694	5.31608	1.88851	chr7D:333409351-333409605	333409499	-	-	-	-	-	-	TraesCS7D02G389200LC	Basic-leucine zipper (bZIP) transcription factor family protein
Merged-chr5D-396827670-1	chr5D:396827547-396827794	Intergenic	-9703	TraesCS5D02G299400.1	1	rep-1_peak_1715	-	rep-1_peak_1715	5.80479	8.10794	4.07235	chr5D:396827547-396827794	396827654	-	-	-	-	-	-	TraesCS5D02G299400	Esterase/lipase/thioesterase family protein
Merged-chr6B-492700968-1	chr6B:492700844-492701093	Intergenic	-192185	TraesCS6B02G518000LC.1	2	-	rep-2_peak_1132	-	-	-	-	-	-	rep-2_peak_1132	5.13196	6.91268	3.02228	chr6B:492700844-492701093	492701004	TraesCS6B02G518000LC	U-box domain-containing protein 4
Merged-chr7B-693408766-1	chr7B:693408643-693408890	Intergenic	7965	TraesCS7B02G716400LC.1	1	rep-1_peak_2295	-	rep-1_peak_2295	6.49909	9.45872	5.20486	chr7B:693408643-693408890	693408748	-	-	-	-	-	-	TraesCS7B02G716400LC	Zinc finger (C3HC4-type RING finger) protein family-like
Merged-chr5A-244678716-1	chr5A:244678591-244678841	Intergenic	24976	TraesCS5A02G204800LC.1	2	-	rep-2_peak_819	-	-	-	-	-	-	rep-2_peak_819	6.1025	8.6563	4.41633	chr5A:244678591-244678841	244678711	TraesCS5A02G204800LC	RNA-directed DNA polymerase (Reverse transcriptase)
Merged-chr6B-197903525-1	chr6B:197903393-197903658	Intergenic	-138860	TraesCS6B02G273300LC.1	1	rep-1_peak_1872	-	rep-1_peak_1872	3.14417	4.99326	1.68524	chr6B:197903393-197903658	197903556	-	-	-	-	-	-	TraesCS6B02G273300LC	5-methyltetrahydropteroyltriglutamate-homocysteine methyltransferase, putative, expressed
Merged-chr3D-530998847-1	chr3D:530998716-530998978	Intergenic	-44401	TraesCS3D02G418200.1	2	-	rep-2_peak_569	-	-	-	-	-	-	rep-2_peak_569	5.69969	7.91349	3.82689	chr3D:530998716-530998978	530998881	TraesCS3D02G418200	Trypsin-like cysteine/serine peptidase domain-containing protein
Merged-chr6B-141168158-1	chr6B:141168033-141168283	Intergenic	32042	TraesCS6B02G141800.1	1	rep-1_peak_1864	-	rep-1_peak_1864	2.25294	33.6234	27.7722	chr6B:141168033-141168283	141168149	-	-	-	-	-	-	TraesCS6B02G141800	F-box domain containing protein
Merged-chrUn-426044050-1	chrUn:426043910-426044191	Intergenic	93328	TraesCSU02G618600LC.1	1	rep-1_peak_2652	-	rep-1_peak_2652	4.24984	13.5747	8.83026	chrUn:426043910-426044191	426044107	-	-	-	-	-	-	TraesCSU02G618600LC	Olfactory receptor 52E4
Merged-chr4A-698212357-1	chr4A:698212227-698212488	Intergenic	37134	TraesCS4A02G427300.1	2	-	rep-2_peak_664	-	-	-	-	-	-	rep-2_peak_664	4.73066	10.5177	6.001	chr4A:698212227-698212488	698212357	TraesCS4A02G427300	Dynein light chain family protein
Merged-chr1A-111079214-1	chr1A:111079087-111079341	Intergenic	-43547	TraesCS1A02G110900.2	1	rep-1_peak_20	-	rep-1_peak_20	4.81963	6.30359	2.64861	chr1A:111079087-111079341	111079210	-	-	-	-	-	-	TraesCS1A02G110900	6-phosphofructo-2-kinase/fructose-2, 6-bisphosphatase
Merged-chr2B-485226604-1	chr2B:485226470-485226739	Intergenic	65541	TraesCS2B02G339800.1	2	-	rep-2_peak_282	-	-	-	-	-	-	rep-2_peak_282	4.57904	6.07273	2.37418	chr2B:485226470-485226739	485226616	TraesCS2B02G339800	Lipoxygenase domain-containing 1
Merged-chr3B-46848180-1	chr3B:46848058-46848303	Intergenic	-52166	TraesCS3B02G092600LC.1	1	rep-1_peak_852	-	rep-1_peak_852	5.71187	8.61936	4.50241	chr3B:46848058-46848303	46848186	-	-	-	-	-	-	TraesCS3B02G092600LC	Transposon protein, putative, Mariner sub-class
Merged-chr2A-543859523-1	chr2A:543859344-543859703	Intergenic	-94620	TraesCS2A02G463600LC.1	1	rep-1_peak_441	-	rep-1_peak_441	8.38609	13.2399	8.53293	chr2A:543859344-543859703	543859574	-	-	-	-	-	-	TraesCS2A02G463600LC	Transposon protein, putative, Pong sub-class
Merged-chr3A-343465884-1	chr3A:343465728-343466041	Intergenic	-121739	TraesCS3A02G303100LC.1	1	rep-1_peak_783	-	rep-1_peak_783	6.44977	9.36949	5.12745	chr3A:343465728-343466041	343465836	-	-	-	-	-	-	TraesCS3A02G303100LC	myosin heavy chain-like protein
Merged-chrUn-416169323-1	chrUn:416169191-416169456	Intergenic	-35719	TraesCSU02G606600LC.1	1	rep-1_peak_2638	-	rep-1_peak_2638	2.1965	18.9171	13.7495	chrUn:416169191-416169456	416169280	-	-	-	-	-	-	TraesCSU02G606600LC	NADH-quinone oxidoreductase subunit D
Merged-chrUn-444019951-1	chrUn:444019802-444020101	Intergenic	15840	TraesCSU02G635400LC.1	1	rep-1_peak_2665	-	rep-1_peak_2665	5.97605	8.54253	4.44522	chrUn:444019802-444020101	444019962	-	-	-	-	-	-	TraesCSU02G635400LC	BHLH transcription factor
Merged-chr5B-195772066-1	chr5B:195771936-195772197	Intergenic	-31191	TraesCS5B02G197000LC.1	1	rep-1_peak_1567	-	rep-1_peak_1567	6.08019	12.1362	7.54053	chr5B:195771936-195772197	195772055	-	-	-	-	-	-	TraesCS5B02G197000LC	Retrotransposon protein, putative, unclassified
Merged-chr6B-71140485-1	chr6B:71140348-71140622	Intergenic	-7588	TraesCS6B02G094700.2	2	-	rep-2_peak_1085	-	-	-	-	-	-	rep-2_peak_1085	6.82372	13.4676	8.61867	chr6B:71140348-71140622	71140494	TraesCS6B02G094700	Rac-like GTP binding protein
Merged-chr3B-424984591-1	chr3B:424984464-424984718	Intergenic	180608	TraesCS3B02G418900LC.1	1	rep-1_peak_909	-	rep-1_peak_909	5.71187	8.61936	4.50241	chr3B:424984464-424984718	424984518	-	-	-	-	-	-	TraesCS3B02G418900LC	basic helix-loop-helix (bHLH) DNA-binding superfamily protein
Merged-chr7D-462626242-1	chr7D:462626092-462626392	Intergenic	-46321	TraesCS7D02G360100.1	1	rep-1_peak_2378	-	rep-1_peak_2378	7.07823	10.5653	6.16649	chr7D:462626092-462626392	462626228	-	-	-	-	-	-	TraesCS7D02G360100	Xyloglucan endotransglucosylase/hydrolase
Merged-chrUn-455924762-1	chrUn:455924639-455924885	Intergenic	-13172	TraesCSU02G647300LC.1	1	rep-1_peak_2681	-	rep-1_peak_2681	4.51484	5.72579	2.17568	chrUn:455924639-455924885	455924803	-	-	-	-	-	-	TraesCSU02G647300LC	HAUS augmin-like complex subunit
Merged-chrUn-355509062-1	chrUn:355508810-355509315	Intergenic	-40973	TraesCSU02G506300LC.1	2	-	rep-2_peak_1526	-	-	-	-	-	-	rep-2_peak_1526	4.08461	5.51987	1.99585	chrUn:355508810-355509315	355508831	TraesCSU02G506300LC	FAD-linked sulfhydryl oxidase ERV2
Merged-chr2B-260731320-1	chr2B:260731192-260731448	Intergenic	27970	TraesCS2B02G250800.2	1	rep-1_peak_529	-	rep-1_peak_529	4.51484	5.72579	2.17568	chr2B:260731192-260731448	260731394	-	-	-	-	-	-	TraesCS2B02G250800	RING/U-box superfamily protein
Merged-chr5B-523858037-1	chr5B:523857860-523858215	Intergenic	16423	TraesCS5B02G339500.1	1	rep-1_peak_1623	-	rep-1_peak_1623	3.89946	4.6689	1.43548	chr5B:523857860-523858215	523858097	-	-	-	-	-	-	TraesCS5B02G339500	NADH-ubiquinone oxidoreductase chain 1
Merged-chrUn-12103181-1	chrUn:12103054-12103309	Intergenic	-10397	TraesCSU02G020100LC.1	1	rep-1_peak_2416	-	rep-1_peak_2416	5.71187	8.61936	4.50241	chrUn:12103054-12103309	12103146	-	-	-	-	-	-	TraesCSU02G020100LC	Retrotransposon protein, putative, unclassified
[truncated: 2,612 more rows]

## Sheet: Dataset S2
Dataset S2. Peaks in genic regions
[truncated: 631 more rows]

## Sheet: Dataset S3
Dataset S3. Putative target genes of Q
[truncated: 113 more rows]

[truncated: 1 more sheets: Dataset S4]
